# Supplementary material for: Dual Fractions Proteomic Analysis of Silica Nanoparticle Interactions with Protein Extracts
Source: Materials (Basel). 2024 Oct 7;17(19):4909. doi: 10.3390/ma17194909 (PMC11478063; doi:10.3390/ma17194909)
Supplement: Supplementary file 1 [file materials-17-04909-s001.zip]

Archive with 7 entries (6 files):
- materials-3209758-supplementary/__MACOSX/
- materials-3209758-supplementary/__MACOSX/._Supplementary Material_Rev1.docx
- materials-3209758-supplementary/__MACOSX/._Yeast_SiO2_raw.RData
- materials-3209758-supplementary/__MACOSX/._Yeast_SiO2_raw.xlsx
- materials-3209758-supplementary/Supplementary Material_Rev1.pdf
- materials-3209758-supplementary/Yeast_SiO2_raw.RData
- materials-3209758-supplementary/Yeast_SiO2_raw.xlsx
