# Supplementary material for: Dual Fractions Proteomic Analysis of Silica Nanoparticle Interactions with Protein Extracts
Source: Materials (Basel). 2024 Oct 7;17(19):4909. doi: 10.3390/ma17194909 (PMC11478063; doi:10.3390/ma17194909)
Supplement: Supplementary file 1 [file materials-17-04909-s001.zip › materials-3209758-supplementary/Yeast_SiO2_raw.xlsx]

## Sheet: Sheet1
id	Length	uniprot	description	control_1	control_2	control_3	pellet_1	pellet_2	pellet_3	supernatant_1	supernatant_2	supernatant_3
P00359	332	G3P3_YEAST	Glyceraldehyde-3-phosphate dehydrogenase 3	142	230	224	40	42	34	240	184	316
P00358	332	G3P2_YEAST	Glyceraldehyde-3-phosphate dehydrogenase 2	119	193	191	32	33	28	208	163	264
P00360	332	G3P1_YEAST	Glyceraldehyde-3-phosphate dehydrogenase 1	109	166	165	28	33	25	168	144	216
P00925	437	ENO2_YEAST	Enolase 2	165	251	242	27	25	32	254	185	306
P00924	437	ENO1_YEAST	Enolase 1	163	236	227	25	22	32	251	179	283
P38063	326	KPR4_YEAST	Ribose-phosphate pyrophosphokinase 4	0	6	0	3	6	4	0	0	0
P38620	318	KPR2_YEAST	Ribose-phosphate pyrophosphokinase 2	0	0	0	4	5	3	0	0	0
P00549	500	KPYK1_YEAST	Pyruvate kinase 1	115	171	171	74	72	76	170	142	210
P52489	506	KPYK2_YEAST	Pyruvate kinase 2	7	10	12	3	3	3	10	7	17
P00560	416	PGK_YEAST	Phosphoglycerate kinase	121	199	195	42	42	51	194	154	242
P31539	908	HS104_YEAST	Heat shock protein 104	67	94	89	133	148	147	0	0	0
P07259	2214	PYR1_YEAST	Protein URA2	29	46	55	91	107	101	1	1	1
P03965	1118	CARB_YEAST	Carbamoyl-phosphate synthase arginine-specific large chain	2	8	7	1	1	1	7	4	10
P10591	642	HSP71_YEAST	Heat shock protein SSA1	82	127	126	150	162	182	63	51	73
P10592	639	HSP72_YEAST	Heat shock protein SSA2	80	119	121	146	156	173	57	50	68
P11484	613	SSB1_YEAST	Ribosome-associated molecular chaperone SSB1	56	79	79	86	96	116	51	40	56
P40150	613	SSB2_YEAST	Ribosome-associated molecular chaperone SSB2	54	76	79	86	95	111	54	41	60
P0CS90	654	HSP77_YEAST	Heat shock protein SSC1, mitochondrial	42	58	56	70	69	70	37	31	43
P09435	649	HSP73_YEAST	Heat shock protein SSA3	43	58	64	77	85	85	24	22	26
P22202	642	HSP74_YEAST	Heat shock protein SSA4	37	48	54	64	71	70	23	23	29
P16474	682	BIP_YEAST	Endoplasmic reticulum chaperone BiP	18	26	27	46	52	54	5	3	5
P39987	644	HSP7E_YEAST	Heat shock protein SSC3, mitochondrial	5	7	8	9	10	9	3	5	6
P32324	842	EF2_YEAST	Elongation factor 2	73	103	100	136	151	148	3	0	2
P02994	458	EF1A_YEAST	Elongation factor 1-alpha	73	100	100	162	178	149	0	0	0
P06169	563	PDC1_YEAST	Pyruvate decarboxylase isozyme 1	109	142	137	44	51	48	146	116	183
P26263	563	PDC6_YEAST	Pyruvate decarboxylase isozyme 3	29	36	32	10	8	8	43	33	44
P16467	563	PDC5_YEAST	Pyruvate decarboxylase isozyme 2	25	29	27	7	5	7	32	27	32
P17255	1071	VATA_YEAST	V-type proton ATPase catalytic subunit A	44	76	74	97	106	100	19	13	21
Q01574	713	ACS1_YEAST	Acetyl-coenzyme A synthetase 1	63	96	87	129	128	132	0	0	0
P52910	683	ACS2_YEAST	Acetyl-coenzyme A synthetase 2	18	24	25	38	41	36	0	0	0
P16521	1044	EF3A_YEAST	Elongation factor 3A	49	75	70	109	127	115	2	1	1
P53978	1044	EF3B_YEAST	Elongation factor 3B	10	18	15	32	47	49	0	0	0
P10963	549	PCKA_YEAST	Phosphoenolpyruvate carboxykinase (ATP)	87	123	120	68	59	70	112	91	148
P19097	1887	FAS2_YEAST	Fatty acid synthase subunit alpha	42	63	70	61	70	64	37	28	53
P07149	2051	FAS1_YEAST	Fatty acid synthase subunit beta	35	65	68	63	59	57	34	30	51
P06105	1222	SC160_YEAST	Protein SCP160	16	28	33	72	74	88	0	0	0
P19414	778	ACON_YEAST	Aconitate hydratase, mitochondrial	54	78	76	81	93	88	43	46	68
P39533	789	ACON2_YEAST	Homocitrate dehydratase, mitochondrial	0	0	0	0	0	2	0	0	0
P14540	359	ALF_YEAST	Fructose-bisphosphate aldolase	66	102	97	15	15	14	88	77	127
P02829	709	HSP82_YEAST	ATP-dependent molecular chaperone HSP82	65	84	86	84	81	88	75	56	72
P15108	705	HSC82_YEAST	ATP-dependent molecular chaperone HSC82	64	88	91	81	80	85	75	59	77
P09436	1072	SYIC_YEAST	Isoleucine--tRNA ligase, cytoplasmic	32	44	44	75	83	74	0	0	0
P07806-2	1058	SYV_YEAST	Isoform Cytoplasmic of Valine--tRNA ligase, mitochondrial	20	42	46	64	72	70	0	0	0
P00330	348	ADH1_YEAST	Alcohol dehydrogenase 1	87	114	121	31	31	25	133	101	161
P00331	348	ADH2_YEAST	Alcohol dehydrogenase 2	56	61	69	27	30	28	69	63	85
P07246	375	ADH3_YEAST	Alcohol dehydrogenase 3, mitochondrial	18	26	23	17	18	14	18	17	31
P38113	351	ADH5_YEAST	Alcohol dehydrogenase 5	15	14	18	6	5	6	21	15	20
Q12680	2145	GLT1_YEAST	Glutamate synthase [NADH]	5	23	27	54	70	60	0	0	0
P06738	902	PHSG_YEAST	Glycogen phosphorylase	40	45	53	75	74	79	12	12	14
P20967	1014	ODO1_YEAST	2-oxoglutarate dehydrogenase, mitochondrial	37	49	54	75	88	75	0	0	0
P26637	1090	SYLC_YEAST	Leucine--tRNA ligase, cytoplasmic	27	40	38	67	70	64	0	0	0
P37291	469	GLYC_YEAST	Serine hydroxymethyltransferase, cytosolic	38	52	55	58	62	57	32	24	38
P37292	490	GLYM_YEAST	Serine hydroxymethyltransferase, mitochondrial	5	14	13	24	29	19	0	0	1
P04802	557	SYDC_YEAST	Aspartate--tRNA ligase, cytoplasmic	31	46	46	70	72	71	0	0	0
Q00955	2233	ACAC_YEAST	Acetyl-CoA carboxylase	12	25	29	54	66	48	0	0	0
P16861	987	PFKA1_YEAST	ATP-dependent 6-phosphofructokinase subunit alpha	40	56	63	46	49	45	46	40	58
P16862	959	PFKA2_YEAST	ATP-dependent 6-phosphofructokinase subunit beta	19	29	31	23	27	30	30	25	33
P32582	507	CBS_YEAST	Cystathionine beta-synthase	33	48	38	62	75	72	11	7	13
P46367	519	ALDH4_YEAST	Potassium-activated aldehyde dehydrogenase, mitochondrial	43	58	62	91	95	91	4	1	3
P40047	520	ALDH5_YEAST	Aldehyde dehydrogenase 5, mitochondrial	2	2	3	5	7	4	0	0	0
P04806	485	HXKA_YEAST	Hexokinase-1	46	61	60	52	59	55	57	43	63
P04807	486	HXKB_YEAST	Hexokinase-2	30	39	41	17	22	11	36	31	43
P19882	572	HSP60_YEAST	Heat shock protein 60, mitochondrial	31	49	43	68	70	64	31	24	30
P07251	545	ATPA_YEAST	ATP synthase subunit alpha, mitochondrial	33	40	43	73	67	76	15	9	18
P07245	946	C1TC_YEAST	C-1-tetrahydrofolate synthase, cytoplasmic	22	30	42	60	62	67	0	0	1
P09440	975	C1TM_YEAST	C-1-tetrahydrofolate synthase, mitochondrial	1	3	6	22	21	24	0	0	0
P22137	1653	CLH_YEAST	Clathrin heavy chain	20	29	32	46	46	44	1	0	5
P40825-2	958	SYA_YEAST	Isoform Cytoplasmic of Alanine--tRNA ligase, mitochondrial	15	26	28	47	50	50	0	0	0
P12709	554	G6PI_YEAST	Glucose-6-phosphate isomerase	42	66	55	4	3	3	66	54	84
P37012	569	PGM2_YEAST	Phosphoglucomutase 2	38	61	64	4	4	3	65	59	78
P33401	570	PGM1_YEAST	Phosphoglucomutase 1	7	9	8	2	3	3	9	10	12
P38088-2	667	SYG_YEAST	Isoform Cytoplasmic of Glycine--tRNA ligase 1, mitochondrial	26	43	47	71	76	68	0	0	0
Q06817	618	SYG2_YEAST	Glycine--tRNA ligase 2	1	1	1	1	3	1	0	0	0
P23248	255	RS3A2_YEAST	40S ribosomal protein S1-B	21	35	25	61	76	74	0	0	0
P33442	255	RS3A1_YEAST	40S ribosomal protein S1-A	20	33	27	59	74	75	0	0	0
P04801	734	SYTC_YEAST	Threonine--tRNA ligase, cytoplasmic	22	33	35	52	58	53	0	0	0
P05694	767	METE_YEAST	5-methyltetrahydropteroyltriglutamate--homocysteine methyltransferase	32	48	46	0	0	0	46	37	58
P14126	387	RL3_YEAST	60S ribosomal protein L3	16	33	18	64	66	70	0	0	0
P00950	247	PMG1_YEAST	Phosphoglycerate mutase 1	56	76	85	51	53	49	67	59	81
P00830	511	ATPB_YEAST	ATP synthase subunit beta, mitochondrial	32	43	45	59	70	72	27	23	31
P32589	693	HSP7F_YEAST	Heat shock protein homolog SSE1	31	48	43	60	71	65	1	1	2
P32590	693	HSP79_YEAST	Heat shock protein homolog SSE2	9	14	17	22	25	22	4	5	7
P38249	964	EIF3A_YEAST	Eukaryotic translation initiation factor 3 subunit A	10	15	21	44	51	50	0	0	0
P0CX35	261	RS4A_YEAST	40S ribosomal protein S4-A	22	40	33	80	82	77	0	0	0
P16140	517	VATB_YEAST	V-type proton ATPase subunit B	27	34	35	61	61	67	2	0	4
P00815	799	HIS2_YEAST	Histidine biosynthesis trifunctional protein	26	35	35	57	61	65	3	0	2
P46655	708	SYEC_YEAST	Glutamate--tRNA ligase, cytoplasmic	23	35	25	47	48	49	0	0	0
P04147	577	PABP_YEAST	Polyadenylate-binding protein, cytoplasmic and nuclear	30	47	49	59	66	65	0	0	0
P23254	680	TKT1_YEAST	Transketolase 1	29	55	46	11	13	13	46	37	52
P33315	681	TKT2_YEAST	Transketolase 2	14	25	22	1	1	1	20	16	30
P13188	809	SYQ_YEAST	Glutamine--tRNA ligase	24	38	38	55	59	48	0	0	0
P38009	592	PUR92_YEAST	Bifunctional purine biosynthesis protein ADE17	35	53	52	38	38	33	46	37	46
P54113	591	PUR91_YEAST	Bifunctional purine biosynthesis protein ADE16	12	21	25	31	35	22	9	9	17
P32861	499	UGPA1_YEAST	UTP--glucose-1-phosphate uridylyltransferase	30	38	43	44	47	54	26	14	28
Q03690	1277	CLU_YEAST	Clustered mitochondria protein 1	9	23	21	51	52	39	0	0	0
P38708	688	YHI0_YEAST	Putative proline--tRNA ligase YHR020W	12	25	24	49	47	49	0	0	0
P33327	1092	DHE2_YEAST	NAD-specific glutamate dehydrogenase	21	31	38	28	27	24	15	15	28
P38427	1098	TSL1_YEAST	Trehalose synthase complex regulatory subunit TSL1	13	30	28	49	52	46	0	0	0
P38426	1054	TPS3_YEAST	Trehalose synthase complex regulatory subunit TPS3	2	11	9	22	25	22	0	0	0
P30952	554	MLS1_YEAST	Malate synthase 1	31	44	44	18	14	16	44	39	51
P21826	554	MLS2_YEAST	Malate synthase 2	4	5	8	0	1	1	5	8	7
Q07653	1046	HBT1_YEAST	Protein HBT1	8	20	23	36	41	51	0	0	0
P32316	526	ACH1_YEAST	Acetyl-CoA hydrolase	32	43	44	53	59	54	25	16	29
P10664	362	RL4A_YEAST	60S ribosomal protein L4-A	21	40	31	63	65	73	0	0	0
P49626	362	RL4B_YEAST	60S ribosomal protein L4-B	22	39	31	62	65	72	0	0	0
P11154	1178	PYC1_YEAST	Pyruvate carboxylase 1	21	42	35	32	32	31	33	25	38
P32327	1180	PYC2_YEAST	Pyruvate carboxylase 2	21	41	33	24	25	24	29	21	35
P09624	499	DLDH_YEAST	Dihydrolipoyl dehydrogenase, mitochondrial	23	35	35	46	45	47	13	13	21
P25694	835	CDC48_YEAST	Cell division control protein 48	25	36	36	23	22	23	35	26	44
P00890	479	CISY1_YEAST	Citrate synthase, mitochondrial	26	40	44	8	13	11	43	32	45
P08679	460	CISY2_YEAST	Citrate synthase, peroxisomal	9	14	18	5	4	3	18	11	19
P43635	486	CISY3_YEAST	Citrate synthase 3, mitochondrial	2	4	5	4	6	4	3	2	3
P22515	1024	UBA1_YEAST	Ubiquitin-activating enzyme E1 1	25	35	41	0	1	0	34	30	52
P15705	589	STI1_YEAST	Heat shock protein STI1	14	27	25	43	41	46	0	0	0
P38934	470	BFR1_YEAST	Nuclear segregation protein BFR1	6	25	21	43	47	47	0	0	0
P38720	489	6PGD1_YEAST	6-phosphogluconate dehydrogenase, decarboxylating 1	34	41	44	6	13	7	44	38	50
P53319	492	6PGD2_YEAST	6-phosphogluconate dehydrogenase, decarboxylating 2	11	19	19	2	4	2	19	14	23
P05750	240	RS3_YEAST	40S ribosomal protein S3	20	36	31	54	65	66	1	0	1
P17709	500	HXKG_YEAST	Glucokinase-1	36	48	53	38	47	38	40	33	48
Q04409	500	EMI2_YEAST	Putative glucokinase-2	20	26	30	28	31	27	17	16	27
P28240	557	ACEA_YEAST	Isocitrate lyase	30	45	42	29	36	34	38	31	44
P00931	707	TRP_YEAST	Tryptophan synthase	13	24	22	42	49	47	0	0	0
P15180	591	SYKC_YEAST	Lysine--tRNA ligase, cytoplasmic	12	23	24	43	47	44	0	0	0
P38788	538	SSZ1_YEAST	Ribosome-associated complex subunit SSZ1	30	40	39	54	55	48	0	0	0
P07284	462	SYSC_YEAST	Serine--tRNA ligase, cytoplasmic	18	30	36	48	52	42	7	9	19
Q08972	1196	NEW1_YEAST	[NU+] prion formation protein 1	7	23	15	39	48	33	0	0	0
P41940	361	MPG1_YEAST	Mannose-1-phosphate guanyltransferase	28	41	43	44	45	43	27	18	32
P15992	214	HSP26_YEAST	Heat shock protein 26	21	33	44	53	60	39	18	7	24
P36008	412	EF1G2_YEAST	Elongation factor 1-gamma 2	23	34	26	38	35	50	0	0	0
P29547	415	EF1G1_YEAST	Elongation factor 1-gamma 1	11	20	14	28	30	30	0	0	0
P39730	1002	IF2P_YEAST	Eukaryotic translation initiation factor 5B	5	18	13	38	41	39	0	0	0
P05030	918	PMA1_YEAST	Plasma membrane ATPase 1	17	21	24	43	50	54	1	0	0
P19657	947	PMA2_YEAST	Plasma membrane ATPase 2	17	20	22	33	41	47	1	0	0
P38972	1358	PUR4_YEAST	Phosphoribosylformylglycinamidine synthase	24	30	34	1	1	0	31	27	41
P06168	395	ILV5_YEAST	Ketol-acid reductoisomerase, mitochondrial	34	47	46	25	27	21	46	38	53
P00942	248	TPIS_YEAST	Triosephosphate isomerase	44	54	58	5	4	3	54	48	61
P05737	244	RL7A_YEAST	60S ribosomal protein L7-A	16	27	23	45	52	68	0	0	0
Q12213	244	RL7B_YEAST	60S ribosomal protein L7-B	16	26	23	43	51	64	0	0	0
P07264	779	LEUC_YEAST	3-isopropylmalate dehydratase	8	23	17	27	39	34	0	0	0
P39076	527	TCPB_YEAST	T-complex protein 1 subunit beta	5	11	18	35	34	32	0	0	0
P15019	335	TAL1_YEAST	Transaldolase	29	42	39	13	15	9	33	31	47
P07257	368	QCR2_YEAST	Cytochrome b-c1 complex subunit 2, mitochondrial	20	30	32	43	44	49	11	10	18
Q02326	176	RL6A_YEAST	60S ribosomal protein L6-A	18	26	24	52	67	51	1	0	1
P05739	176	RL6B_YEAST	60S ribosomal protein L6-B	12	20	21	49	52	47	1	0	1
P17076	256	RL8A_YEAST	60S ribosomal protein L8-A	17	33	22	50	53	51	0	0	0
P29453	256	RL8B_YEAST	60S ribosomal protein L8-B	17	32	26	48	52	51	0	0	0
P41805	221	RL10_YEAST	60S ribosomal protein L10	13	29	23	48	56	55	1	0	0
Q05506	607	SYRC_YEAST	Arginine--tRNA ligase, cytoplasmic	21	25	25	36	38	36	0	0	0
P0CX37	236	RS6A_YEAST	40S ribosomal protein S6-A	18	25	18	50	52	58	0	0	0
P00958	751	SYMC_YEAST	Methionine--tRNA ligase, cytoplasmic	8	24	25	32	38	36	0	0	0
Q07478	446	SUB2_YEAST	ATP-dependent RNA helicase SUB2	16	18	25	33	37	31	1	0	0
P53622	1201	COPA_YEAST	Coatomer subunit alpha	4	9	12	30	32	26	0	0	0
P33892	2672	GCN1_YEAST	eIF-2-alpha kinase activator GCN1	5	8	8	23	30	24	0	0	0
P17505	334	MDHM_YEAST	Malate dehydrogenase, mitochondrial	33	36	35	22	19	19	38	30	41
P54115	500	ALDH6_YEAST	Magnesium-activated aldehyde dehydrogenase, cytosolic	28	38	34	15	18	15	34	31	40
P38219	394	OLA1_YEAST	Obg-like ATPase 1	19	27	28	38	41	44	0	0	0
P09938	399	RIR2_YEAST	Ribonucleoside-diphosphate reductase small chain 1	23	39	42	26	29	23	27	27	40
P60010	375	ACT_YEAST	Actin	22	31	35	18	20	16	34	29	46
P36168	1195	ESL2_YEAST	EST/SMG-like protein 2	0	0	0	2	2	2	0	0	0
P39954	449	SAHH_YEAST	Adenosylhomocysteinase	24	31	30	23	24	26	30	25	28
P06115	562	CATT_YEAST	Catalase T	23	42	36	7	11	10	41	27	39
P38011	319	GBLP_YEAST	Guanine nucleotide-binding protein subunit beta-like protein	22	40	37	8	9	8	36	31	44
Q03558	400	OYE2_YEAST	NADPH dehydrogenase 2	22	39	35	2	4	1	31	29	45
P06208	619	LEU1_YEAST	2-isopropylmalate synthase	13	24	25	26	31	32	19	12	20
Q12166	604	LEU9_YEAST	2-isopropylmalate synthase 2, mitochondrial	2	5	7	11	12	11	5	3	4
Q00764	495	TPS1_YEAST	Alpha,alpha-trehalose-phosphate synthase [UDP-forming] 56 kDa subunit	15	24	27	33	34	38	6	6	8
P32481	527	IF2G_YEAST	Eukaryotic translation initiation factor 2 subunit gamma	12	21	22	38	38	38	0	0	0
P32599	642	FIMB_YEAST	Fimbrin	11	20	18	29	34	31	6	7	12
P32527	433	ZUO1_YEAST	Zuotin	9	24	19	36	39	37	0	0	0
P38707	554	SYNC_YEAST	Asparagine--tRNA ligase, cytoplasmic	13	21	20	35	34	33	0	0	0
P14742	717	GFA1_YEAST	Glutamine--fructose-6-phosphate aminotransferase [isomerizing]	8	17	19	32	36	35	0	0	0
P21576	704	VPS1_YEAST	Vacuolar protein sorting-associated protein 1	8	19	14	31	36	32	0	0	0
P41277	250	GPP1_YEAST	Glycerol-1-phosphate phosphohydrolase 1	24	41	41	10	12	11	35	27	41
P40106	250	GPP2_YEAST	Glycerol-1-phosphate phosphohydrolase 2	18	26	27	6	7	6	27	20	27
P10081	395	IF4A_YEAST	ATP-dependent RNA helicase eIF4A	21	28	29	13	15	12	26	27	36
P26783	225	RS5_YEAST	40S ribosomal protein S5	14	20	22	40	41	43	1	0	1
P32454	952	APE2_YEAST	Aminopeptidase 2, mitochondrial	20	28	30	6	10	4	26	21	36
P37898	856	AAP1_YEAST	Alanine/arginine aminopeptidase	9	18	19	2	2	1	13	13	21
P26786	190	RS7A_YEAST	40S ribosomal protein S7-A	16	25	24	45	50	49	0	0	0
P48164	190	RS7B_YEAST	40S ribosomal protein S7-B	11	15	19	35	40	37	0	0	0
P50095	523	IMDH3_YEAST	Inosine-5'-monophosphate dehydrogenase 3	16	19	27	38	42	42	0	0	0
P38697	523	IMDH2_YEAST	Inosine-5'-monophosphate dehydrogenase 2	12	15	18	28	30	26	0	0	0
P50094	524	IMDH4_YEAST	Inosine-5'-monophosphate dehydrogenase 4	13	19	20	26	30	23	0	0	0
P32775	704	GLGB_YEAST	1,4-alpha-glucan-branching enzyme	22	30	29	0	0	0	29	28	31
P40024	610	ARB1_YEAST	ABC transporter ATP-binding protein ARB1	12	21	21	35	41	35	0	0	0
P07263-2	526	SYH_YEAST	Isoform Cytoplasmic of Histidine--tRNA ligase, mitochondrial	9	20	14	31	36	33	0	0	0
P31688	896	TPS2_YEAST	Trehalose-phosphatase	12	16	16	24	35	33	0	0	0
P32565	945	RPN2_YEAST	26S proteasome regulatory subunit RPN2	9	13	14	32	33	27	0	0	0
P33416	811	HSP78_YEAST	Heat shock protein 78, mitochondrial	8	11	12	29	34	27	0	0	0
P53090	500	ARO8_YEAST	Aromatic/aminoadipate aminotransferase 1	18	25	28	6	7	4	31	21	33
P80210	433	PURA_YEAST	Adenylosuccinate synthetase	14	16	20	32	36	28	0	0	1
P15624	595	SYFB_YEAST	Phenylalanine--tRNA ligase beta subunit	14	20	18	27	28	31	0	0	0
P07244	802	PUR2_YEAST	Bifunctional purine biosynthetic protein ADE5,7	7	13	18	17	22	15	6	9	9
P23615	1451	SPT6_YEAST	Transcription elongation factor SPT6	3	14	10	22	24	29	0	0	0
P32558	1035	SPT16_YEAST	FACT complex subunit SPT16	5	8	11	25	29	23	0	0	0
P22147	1528	XRN1_YEAST	5'-3' exoribonuclease 1	2	4	6	24	30	19	0	0	0
P39708	457	DHE5_YEAST	NADP-specific glutamate dehydrogenase 2	24	29	33	3	4	3	31	30	40
P07262	454	DHE4_YEAST	NADP-specific glutamate dehydrogenase 1	22	26	29	6	5	4	28	22	30
P0CX45	254	RL2A_YEAST	60S ribosomal protein L2-A	18	27	23	35	36	41	0	0	0
P08566	1588	ARO1_YEAST	Pentafunctional AROM polypeptide	7	11	16	23	22	13	4	1	8
P46672	376	ARC1_YEAST	tRNA-aminoacylation cofactor ARC1	14	27	25	26	30	35	0	0	0
P05755	195	RS9B_YEAST	40S ribosomal protein S9-B	13	18	19	31	37	30	0	0	0
O13516	197	RS9A_YEAST	40S ribosomal protein S9-A	13	18	19	31	37	29	0	0	0
P07342	687	ILVB_YEAST	Acetolactate synthase catalytic subunit, mitochondrial	8	16	16	24	31	25	0	0	0
P12695	482	ODP2_YEAST	Dihydrolipoyllysine-residue acetyltransferase component of pyruvate dehydrogenase complex, mitochondrial	11	16	17	22	31	23	0	0	0
P16547	393	OM45_YEAST	Mitochondrial outer membrane protein OM45	4	9	10	23	32	35	0	0	0
P39935	952	IF4F1_YEAST	Eukaryotic initiation factor 4F subunit p150	2	11	11	26	28	29	0	0	0
P39936	914	IF4F2_YEAST	Eukaryotic initiation factor 4F subunit p130	0	2	2	6	8	9	0	0	0
P36013	669	MAOM_YEAST	NAD-dependent malic enzyme, mitochondrial	2	8	9	27	26	25	0	0	0
P31116	359	DHOM_YEAST	Homoserine dehydrogenase	26	31	32	5	4	6	37	27	38
P07256	457	QCR1_YEAST	Cytochrome b-c1 complex subunit 1, mitochondrial	12	17	18	23	28	24	12	9	16
P49090	572	ASNS2_YEAST	Asparagine synthetase [glutamine-hydrolyzing] 2	18	20	20	4	7	7	19	16	28
P49089	572	ASNS1_YEAST	Asparagine synthetase [glutamine-hydrolyzing] 1	15	25	25	7	8	7	21	16	28
Q12230	341	LSP1_YEAST	Sphingolipid long chain base-responsive protein LSP1	12	15	19	26	32	31	0	0	0
P53252	339	PIL1_YEAST	Sphingolipid long chain base-responsive protein PIL1	15	19	22	31	29	32	0	0	1
P16120	514	THRC_YEAST	Threonine synthase	16	27	17	0	0	0	28	16	29
Q04336	1088	YM54_YEAST	Uncharacterized protein YMR196W	5	13	15	27	28	24	0	0	0
P12945	854	NAT1_YEAST	N-terminal acetyltransferase A complex subunit NAT1	4	13	9	21	23	29	0	0	0
Q02207	900	FOX2_YEAST	Peroxisomal hydratase-dehydrogenase-epimerase	5	9	12	23	22	22	0	0	0
P0CX23	172	RL20A_YEAST	60S ribosomal protein L20-A	14	21	22	35	44	40	0	0	1
P39522	585	ILV3_YEAST	Dihydroxy-acid dehydratase, mitochondrial	17	23	25	27	28	21	9	11	16
P41939	412	IDHC_YEAST	Isocitrate dehydrogenase [NADP] cytoplasmic	12	23	27	17	19	14	20	11	25
P21954	428	IDHP_YEAST	Isocitrate dehydrogenase [NADP], mitochondrial	11	13	19	5	5	5	16	16	23
P53982	420	IDHH_YEAST	Isocitrate dehydrogenase [NADP]	4	3	5	5	6	1	4	4	5
P54838	584	DAK1_YEAST	Dihydroxyacetone kinase 1	15	24	24	1	1	0	29	22	30
P0CX82	189	RL19A_YEAST	60S ribosomal protein L19-A	7	15	8	24	31	30	0	0	0
P30624	700	LCF1_YEAST	Long-chain-fatty-acid--CoA ligase 1	7	12	16	23	33	23	0	0	0
P47912	694	LCF4_YEAST	Long-chain-fatty-acid--CoA ligase 4	0	2	3	9	9	9	0	0	0
P15303	768	SEC23_YEAST	Protein transport protein SEC23	7	14	16	21	25	20	0	0	0
Q03195	608	RLI1_YEAST	Translation initiation factor RLI1	3	12	11	22	26	24	0	0	0
Q12363	437	WTM1_YEAST	Transcriptional modulator WTM1	25	30	29	28	27	24	29	20	30
P29311	267	BMH1_YEAST	Protein BMH1	23	34	33	4	6	2	32	23	32
P34730	273	BMH2_YEAST	Protein BMH2	22	30	30	4	6	2	32	22	30
P53912	376	YNN4_YEAST	Uncharacterized protein YNL134C	18	29	32	5	4	5	30	25	35
P0CX43	217	RL1A_YEAST	60S ribosomal protein L1-A	15	20	21	27	32	27	13	8	13
P26321	297	RL5_YEAST	60S ribosomal protein L5	13	20	17	39	41	34	0	0	0
P54114	506	ALDH3_YEAST	Aldehyde dehydrogenase [NAD(P)+] 2	13	19	23	11	13	9	16	16	21
P47771	506	ALDH2_YEAST	Aldehyde dehydrogenase [NAD(P)+] 1	7	14	12	7	10	5	11	12	16
P32796-2	648	CACP_YEAST	Isoform Peroxisomal of Carnitine O-acetyltransferase, mitochondrial	7	12	14	25	26	24	1	0	1
P53852	767	SYC_YEAST	Cysteine--tRNA ligase	3	10	10	25	24	22	0	0	0
P15625	503	SYFA_YEAST	Phenylalanine--tRNA ligase alpha subunit	5	8	14	24	22	13	0	0	0
P42943	550	TCPH_YEAST	T-complex protein 1 subunit eta	5	12	9	20	22	16	0	0	0
P06103	763	EIF3B_YEAST	Eukaryotic translation initiation factor 3 subunit B	1	8	8	20	22	18	0	0	0
P13663	365	DHAS_YEAST	Aspartate-semialdehyde dehydrogenase	21	31	30	5	5	4	25	25	35
P37302	537	APE3_YEAST	Aminopeptidase Y	18	32	26	2	5	1	27	21	29
P49723	345	RIR4_YEAST	Ribonucleoside-diphosphate reductase small chain 2	11	23	26	15	16	12	17	15	25
P27472	705	GYS2_YEAST	Glycogen [starch] synthase isoform 2	6	22	22	20	25	20	12	4	19
P23337	708	GYS1_YEAST	Glycogen [starch] synthase isoform 1	5	17	18	20	21	20	7	5	11
P23180	465	AIM17_YEAST	Probable oxidoreductase AIM17	11	17	22	17	19	18	17	10	16
P39015	273	STM1_YEAST	Suppressor protein STM1	10	16	20	32	33	32	0	0	0
P43616	481	DUG1_YEAST	Cys-Gly metallodipeptidase DUG1	15	27	22	1	1	2	26	19	29
P26785	198	RL16B_YEAST	60S ribosomal protein L16-B	9	15	11	37	36	33	0	0	0
P26784	199	RL16A_YEAST	60S ribosomal protein L16-A	8	13	7	29	32	30	0	0	0
P0CX39	200	RS8A_YEAST	40S ribosomal protein S8-A	7	18	11	32	34	33	0	0	0
P18239	318	ADT2_YEAST	ADP,ATP carrier protein 2	11	16	15	31	30	32	0	0	0
P32288	370	GLNA_YEAST	Glutamine synthetase	8	19	20	17	22	19	8	5	12
P53221	127	RL26B_YEAST	60S ribosomal protein L26-B	5	10	12	31	30	36	0	0	0
P05743	127	RL26A_YEAST	60S ribosomal protein L26-A	5	9	9	28	27	34	0	0	0
P06634	604	DED1_YEAST	ATP-dependent RNA helicase DED1	8	14	12	25	24	24	0	0	0
P24783	546	DBP2_YEAST	ATP-dependent RNA helicase DBP2	1	5	3	16	19	11	0	0	0
P24784	617	DBP1_YEAST	ATP-dependent RNA helicase DBP1	2	3	2	6	10	9	0	0	0
P20447	523	DBP3_YEAST	ATP-dependent RNA helicase DBP3	0	0	0	3	4	4	0	0	0
P41338	398	THIL_YEAST	Acetyl-CoA acetyltransferase	18	28	26	20	27	19	24	12	28
P46654	252	RSSA2_YEAST	40S ribosomal protein S0-B	16	24	26	29	41	34	5	7	11
P32905	252	RSSA1_YEAST	40S ribosomal protein S0-A	15	23	25	30	41	33	5	7	11
P38891	393	BCA1_YEAST	Branched-chain-amino-acid aminotransferase, mitochondrial	13	19	19	21	20	17	17	13	18
P47176	376	BCA2_YEAST	Branched-chain-amino-acid aminotransferase, cytosolic	12	20	19	14	13	13	13	11	17
P27616	306	PUR7_YEAST	Phosphoribosylaminoimidazole-succinocarboxamide synthase	13	20	24	0	0	0	23	20	32
P32419	343	MDHP_YEAST	Malate dehydrogenase, peroxisomal	9	16	18	29	30	24	0	0	0
P0CX51	143	RS16A_YEAST	40S ribosomal protein S16-A	10	12	13	26	30	25	0	0	0
P38764	993	RPN1_YEAST	26S proteasome regulatory subunit RPN1	6	20	15	25	29	18	0	0	0
Q03104	513	MSC1_YEAST	Meiotic sister chromatid recombination protein 1	2	9	12	22	25	23	0	0	0
P47079	568	TCPQ_YEAST	T-complex protein 1 subunit theta	4	9	11	20	19	20	0	0	0
P32191	649	GPDM_YEAST	Glycerol-3-phosphate dehydrogenase, mitochondrial	1	6	13	17	22	20	0	0	0
P20449	482	DBP5_YEAST	ATP-dependent RNA helicase DBP5	2	8	9	20	23	13	0	0	0
P32356	751	TREA_YEAST	Neutral trehalase	2	6	9	20	19	18	0	0	0
P10964	1664	RPA1_YEAST	DNA-directed RNA polymerase I subunit RPA190	2	9	10	14	18	12	0	0	2
P04050	1733	RPB1_YEAST	DNA-directed RNA polymerase II subunit RPB1	4	11	9	12	15	11	3	1	5
Q05022	1729	RRP5_YEAST	rRNA biogenesis protein RRP5	2	6	6	16	21	16	0	0	0
P00817	287	IPYR_YEAST	Inorganic pyrophosphatase	18	30	33	1	2	2	29	20	34
P28241	369	IDH2_YEAST	Isocitrate dehydrogenase [NAD] subunit 2, mitochondrial	12	15	20	25	22	21	11	5	12
P04840	283	VDAC1_YEAST	Mitochondrial outer membrane protein porin 1	12	13	16	29	29	29	0	0	0
Q07551	312	KAR_YEAST	NADPH-dependent alpha-keto amide reductase	15	22	21	0	0	0	24	21	23
P38013	176	AHP1_YEAST	Peroxiredoxin AHP1	11	21	23	2	2	0	20	14	27
P33330	395	SERC_YEAST	Phosphoserine aminotransferase	11	16	19	25	24	21	0	0	2
P02407	136	RS17A_YEAST	40S ribosomal protein S17-A	5	7	9	31	33	29	0	0	0
Q08911	376	FDH1_YEAST	Formate dehydrogenase 1	11	19	17	6	6	4	16	12	22
P0CX31	135	RS24A_YEAST	40S ribosomal protein S24-A	8	12	9	28	25	28	0	0	0
P38701	121	RS20_YEAST	40S ribosomal protein S20	11	13	15	22	22	26	0	0	0
P48570	428	HOSC_YEAST	Homocitrate synthase, cytosolic isozyme	7	11	12	19	21	22	0	0	0
Q12122	440	HOSM_YEAST	Homocitrate synthase, mitochondrial	7	13	13	18	21	21	0	0	0
P07278	416	KAPR_YEAST	cAMP-dependent protein kinase regulatory subunit	10	10	8	20	23	19	0	0	0
P32497	812	EIF3C_YEAST	Eukaryotic translation initiation factor 3 subunit C	7	9	11	19	21	19	0	0	0
Q06625	1536	GDE_YEAST	Glycogen debranching enzyme	7	20	16	5	6	6	8	4	12
P33299	467	PRS7_YEAST	26S proteasome regulatory subunit 7 homolog	6	11	13	16	19	16	0	0	0
P18759	758	SEC18_YEAST	Vesicular-fusion protein SEC18	1	2	1	10	10	10	0	0	0
P52917	437	VPS4_YEAST	Vacuolar protein sorting-associated protein 4	0	2	1	6	8	8	0	0	0
P32563	840	VPH1_YEAST	V-type proton ATPase subunit a, vacuolar isoform	3	3	6	19	24	20	0	0	0
P49095	1034	GCSP_YEAST	Glycine dehydrogenase (decarboxylating), mitochondrial	3	8	6	12	21	19	0	0	0
P41810	973	COPB_YEAST	Coatomer subunit beta	3	6	7	19	17	16	0	0	0
P15274	810	AMPD_YEAST	AMP deaminase	2	5	2	18	19	20	0	0	0
P07991	424	OAT_YEAST	Ornithine aminotransferase	14	17	23	27	29	27	8	4	9
P23542	418	AATC_YEAST	Aspartate aminotransferase, cytoplasmic	16	24	23	9	7	7	19	16	28
P40069	1113	IMB4_YEAST	Importin subunit beta-4	13	19	18	9	15	13	15	14	21
P22133	377	MDHC_YEAST	Malate dehydrogenase, cytoplasmic	11	17	19	14	19	15	16	11	14
P0CX55	146	RS18A_YEAST	40S ribosomal protein S18-A	11	13	13	33	31	31	0	0	1
P0C2H6	136	RL27A_YEAST	60S ribosomal protein L27-A	14	22	16	20	22	29	0	0	0
P34167	436	IF4B_YEAST	Eukaryotic translation initiation factor 4B	4	13	14	24	22	27	0	0	0
P22203	233	VATE_YEAST	V-type proton ATPase subunit E	7	16	18	25	28	20	0	0	3
P39676	399	FHP_YEAST	Flavohemoprotein	13	15	16	8	5	2	17	17	24
P0C0W9	174	RL11A_YEAST	60S ribosomal protein L11-A	12	14	14	19	24	33	0	0	0
Q05911	482	PUR8_YEAST	Adenylosuccinate lyase	14	18	17	0	1	0	20	16	22
P36421	394	SYYC_YEAST	Tyrosine--tRNA ligase, cytoplasmic	9	14	14	22	25	21	0	0	0
P12612	559	TCPA_YEAST	T-complex protein 1 subunit alpha	3	9	10	25	21	21	0	0	0
P00927	576	THDH_YEAST	Threonine dehydratase, mitochondrial	2	6	8	21	22	24	0	0	0
P32074	935	COPG_YEAST	Coatomer subunit gamma	3	5	11	17	20	11	0	0	0
P0CX47	156	RS11A_YEAST	40S ribosomal protein S11-A	15	21	19	27	28	33	0	0	0
P40212	199	RL13B_YEAST	60S ribosomal protein L13-B	13	17	15	26	29	30	0	0	0
Q12690	199	RL13A_YEAST	60S ribosomal protein L13-A	13	15	13	21	23	25	0	0	0
P02992	437	EFTU_YEAST	Elongation factor Tu, mitochondrial	8	20	21	22	26	25	0	2	2
P53312	427	SUCB_YEAST	Succinate--CoA ligase [ADP-forming] subunit beta, mitochondrial	9	15	20	5	5	6	21	16	23
P32473	366	ODPB_YEAST	Pyruvate dehydrogenase E1 component subunit beta, mitochondrial	12	17	16	25	22	23	1	0	2
P28834	360	IDH1_YEAST	Isocitrate dehydrogenase [NAD] subunit 1, mitochondrial	8	12	15	18	23	18	7	4	12
P39004	570	HXT7_YEAST	High-affinity hexose transporter HXT7	6	14	14	23	27	31	0	0	0
P39003	570	HXT6_YEAST	High-affinity hexose transporter HXT6	5	14	13	21	25	30	0	0	0
P38695	592	HXT5_YEAST	Probable glucose transporter HXT5	2	2	2	7	9	10	0	0	0
P32466	567	HXT3_YEAST	Low-affinity glucose transporter HXT3	0	0	1	3	4	4	0	0	0
P54839	491	HMCS_YEAST	Hydroxymethylglutaryl-CoA synthase	10	19	20	2	4	1	22	13	24
P07283	254	PMM_YEAST	Phosphomannomutase	9	16	19	8	7	5	13	12	21
P0CX84	120	RL35A_YEAST	60S ribosomal protein L35-A	6	12	12	20	24	29	0	0	0
Q03940	463	RUVB1_YEAST	RuvB-like protein 1	2	10	7	21	20	21	0	0	0
Q12109	432	SYWC_YEAST	Tryptophan--tRNA ligase, cytoplasmic	5	7	10	19	23	17	0	0	0
P15891	592	ABP1_YEAST	Actin-binding protein	3	13	12	11	19	20	0	0	0
P47117	449	ARP3_YEAST	Actin-related protein 3	4	11	8	17	20	18	0	0	0
P22855	1083	MAN1_YEAST	Alpha-mannosidase	4	9	10	14	17	17	0	1	1
P36060	302	MCR1_YEAST	NADH-cytochrome b5 reductase 2	13	17	21	20	21	18	17	12	21
P38625	525	GUAA_YEAST	GMP synthase [glutamine-hydrolyzing]	11	20	22	18	19	14	13	10	16
P10659	382	METK1_YEAST	S-adenosylmethionine synthase 1	10	18	15	21	22	21	11	9	12
P19358	384	METK2_YEAST	S-adenosylmethionine synthase 2	6	9	11	13	15	13	6	5	9
P31373	394	CYS3_YEAST	Cystathionine gamma-lyase	14	18	18	5	5	4	24	16	22
P17967	522	PDI_YEAST	Protein disulfide-isomerase	14	19	17	4	5	0	18	11	21
P19262	463	ODO2_YEAST	Dihydrolipoyllysine-residue succinyltransferase component of 2-oxoglutarate dehydrogenase complex, mitochondrial	11	14	12	25	20	25	0	0	0
P25443	254	RS2_YEAST	40S ribosomal protein S2	9	10	9	23	24	26	0	0	0
P41807	478	VATH_YEAST	V-type proton ATPase subunit H	9	9	12	17	16	17	8	5	7
P32614	470	FRDS_YEAST	Fumarate reductase 1	11	17	15	0	0	0	16	14	18
P39077	534	TCPG_YEAST	T-complex protein 1 subunit gamma	9	11	14	18	21	16	0	0	0
P00175	591	CYB2_YEAST	Cytochrome b2, mitochondrial	4	8	10	18	21	22	0	0	0
P25294	352	SIS1_YEAST	Protein SIS1	4	9	11	12	20	24	0	0	0
P40482	926	SEC24_YEAST	Protein transport protein SEC24	5	10	11	15	21	15	0	0	0
P07213	617	TOM70_YEAST	Mitochondrial import receptor subunit TOM70	4	7	10	15	19	17	0	0	0
P41921-2	467	GSHR_YEAST	Isoform 2 of Glutathione reductase	7	11	10	1	2	1	9	10	20
Q02725	835	VTC3_YEAST	Vacuolar transporter chaperone 3	0	4	2	20	22	13	0	0	0
P27692	1063	SPT5_YEAST	Transcription elongation factor SPT5	1	2	4	15	15	15	0	0	0
P53278	816	YG3A_YEAST	Uncharacterized protein YGR130C	0	4	3	13	18	8	0	0	0
P05317	312	RLA0_YEAST	60S acidic ribosomal protein P0	12	15	15	17	25	25	9	7	9
P48589	143	RS12_YEAST	40S ribosomal protein S12	15	18	18	7	7	8	17	15	20
P09201	348	F16P_YEAST	Fructose-1,6-bisphosphatase	14	20	24	2	2	1	18	15	26
P05738	191	RL9A_YEAST	60S ribosomal protein L9-A	9	12	14	22	25	29	0	0	0
P51401	191	RL9B_YEAST	60S ribosomal protein L9-B	7	11	12	22	24	25	0	0	0
P11412	505	G6PD_YEAST	Glucose-6-phosphate 1-dehydrogenase	13	20	18	0	0	0	18	17	24
P47143	340	ADK_YEAST	Adenosine kinase	14	16	18	0	0	0	19	17	22
Q01532-2	454	BLH1_YEAST	Isoform Cytoplasmic of Cysteine proteinase 1, mitochondrial	12	14	15	6	6	6	15	10	21
P39958	451	GDI1_YEAST	Rab GDP-dissociation inhibitor	8	17	15	11	11	7	10	5	15
P29952	429	MPI_YEAST	Mannose-6-phosphate isomerase	12	18	15	0	0	0	19	15	19
Q00711	640	SDHA_YEAST	Succinate dehydrogenase [ubiquinone] flavoprotein subunit, mitochondrial	9	8	12	17	20	24	1	1	2
P38137	543	FAT2_YEAST	Peroxisomal-coenzyme A synthetase	6	11	9	21	19	20	1	1	1
P28777	376	AROC_YEAST	Chorismate synthase	5	11	13	17	22	19	0	0	0
P33322	483	CBF5_YEAST	H/ACA ribonucleoprotein complex subunit CBF5	3	6	5	22	23	21	0	0	0
P32340	513	NDI1_YEAST	Rotenone-insensitive NADH-ubiquinone oxidoreductase, mitochondrial	4	8	10	17	19	21	0	0	0
P39079	546	TCPZ_YEAST	T-complex protein 1 subunit zeta	4	11	8	19	18	19	0	0	0
P17555	526	CAP_YEAST	Adenylyl cyclase-associated protein	2	7	7	15	17	14	0	0	0
P34760	196	TSA1_YEAST	Peroxiredoxin TSA1	17	29	23	9	10	11	19	19	32
Q04120	196	TSA2_YEAST	Peroxiredoxin TSA2	1	2	0	2	1	2	1	1	0
P0C0W1	130	RS22A_YEAST	40S ribosomal protein S22-A	11	12	14	25	25	31	0	0	0
Q06151	350	DCPS_YEAST	m7GpppX diphosphatase	13	18	15	3	5	4	16	13	22
Q12123	353	DCS2_YEAST	Inactive diphosphatase DCS2	6	8	11	1	3	1	5	5	14
P40531	326	GVP36_YEAST	Protein GVP36	12	12	12	24	21	20	0	0	0
P17649	471	GABAT_YEAST	4-aminobutyrate aminotransferase	6	19	17	9	9	10	12	5	13
P04456	142	RL25_YEAST	60S ribosomal protein L25	8	8	7	26	26	22	0	0	0
P36105	138	RL14A_YEAST	60S ribosomal protein L14-A	9	13	12	18	20	22	1	0	1
P38754	138	RL14B_YEAST	60S ribosomal protein L14-B	9	12	11	16	18	22	1	0	1
P20459	304	IF2A_YEAST	Eukaryotic translation initiation factor 2 subunit alpha	7	13	16	17	17	9	4	3	9
P16387	420	ODPA_YEAST	Pyruvate dehydrogenase E1 component subunit alpha, mitochondrial	6	9	11	18	20	18	0	0	1
P38968	1273	SEC31_YEAST	Protein transport protein SEC31	9	8	8	21	18	16	0	0	0
P0C2H8	113	RL31A_YEAST	60S ribosomal protein L31-A	6	7	6	15	21	17	0	0	0
P0C2H9	113	RL31B_YEAST	60S ribosomal protein L31-B	6	7	6	14	18	17	0	0	0
Q10740	671	LKHA4_YEAST	Leucine aminopeptidase 2	5	14	13	0	0	0	10	8	19
P40017	923	YAT2_YEAST	Carnitine O-acetyltransferase YAT2	1	8	6	16	18	14	0	0	0
P33297	434	PRS6A_YEAST	26S proteasome regulatory subunit 6A	1	4	4	17	15	18	0	0	0
P40462	946	TM108_YEAST	Protein TMA108	3	6	6	13	15	12	0	0	0
P39940	809	RSP5_YEAST	E3 ubiquitin-protein ligase RSP5	3	3	4	13	13	14	0	0	0
P05759	152	RS31_YEAST	Ubiquitin-40S ribosomal protein S31	10	23	16	19	20	24	14	4	15
P0CH08	128	RL40A_YEAST	Ubiquitin-60S ribosomal protein L40	8	15	13	16	15	19	8	2	10
P31412	392	VATC_YEAST	V-type proton ATPase subunit C	14	16	19	17	16	13	13	12	18
Q00055	391	GPD1_YEAST	Glycerol-3-phosphate dehydrogenase [NAD(+)] 1	9	21	24	4	5	8	19	16	23
P41911	440	GPD2_YEAST	Glycerol-3-phosphate dehydrogenase [NAD(+)] 2, mitochondrial	4	7	8	13	14	10	1	1	1
P38071	380	ETR1_YEAST	Enoyl-[acyl-carrier-protein] reductase, mitochondrial	11	13	14	13	14	13	6	9	13
P53228	333	TAL2_YEAST	Transaldolase NQM1	10	17	15	8	13	6	12	10	15
P32471	206	EF1B_YEAST	Elongation factor 1-beta	5	11	12	19	16	17	4	4	6
P38715	327	GRE3_YEAST	NADPH-dependent aldose reductase GRE3	8	12	12	5	4	6	15	10	15
Q04792	585	DCE_YEAST	Glutamate decarboxylase	6	11	12	15	21	22	0	0	0
Q12458	312	YPR1_YEAST	Putative reductase 1	8	15	14	0	0	0	16	9	22
P14065	312	GCY1_YEAST	Glycerol 2-dehydrogenase (NADP(+))	6	8	10	4	3	2	7	8	11
P09064	285	IF2B_YEAST	Eukaryotic translation initiation factor 2 subunit beta	2	10	6	20	21	19	0	0	0
P04449	155	RL24A_YEAST	60S ribosomal protein L24-A	6	11	9	14	16	20	0	0	0
P24000	155	RL24B_YEAST	60S ribosomal protein L24-B	5	11	9	14	14	18	0	0	0
Q03161	297	YMY9_YEAST	Glucose-6-phosphate 1-epimerase	5	11	16	1	1	2	12	10	17
P38431	405	IF5_YEAST	Eukaryotic translation initiation factor 5	4	12	9	16	17	15	0	0	0
P25491	409	MAS5_YEAST	Mitochondrial protein import protein MAS5	1	8	9	17	18	19	0	0	0
Q12499	511	NOP58_YEAST	Nucleolar protein 58	4	7	7	19	19	16	0	0	0
P12385	437	ERF1_YEAST	Eukaryotic peptide chain release factor subunit 1	4	8	6	18	19	15	0	0	0
P23641	311	MPCP_YEAST	Mitochondrial phosphate carrier protein	6	6	8	17	18	15	0	0	0
P53235	642	EIF2A_YEAST	Eukaryotic translation initiation factor 2A	2	9	7	17	17	18	0	0	0
Q12460	504	NOP56_YEAST	Nucleolar protein 56	2	10	5	15	17	17	0	0	0
Q12464	471	RUVB2_YEAST	RuvB-like protein 2	4	6	6	15	18	10	0	0	0
P34216	1381	EDE1_YEAST	EH domain-containing and endocytosis protein 1	3	7	8	13	15	12	0	0	0
Q03862	593	ARX1_YEAST	Probable metalloprotease ARX1	4	8	7	13	12	13	0	0	0
P28274	579	URA7_YEAST	CTP synthase 1	4	5	6	12	17	11	0	0	0
P38627	578	URA8_YEAST	CTP synthase 2	0	4	6	7	7	4	0	0	0
Q12443	393	RTN2_YEAST	Reticulon-like protein 2	1	3	2	13	19	15	0	0	0
P05740	184	RL17A_YEAST	60S ribosomal protein L17-A	8	11	9	27	25	30	0	0	1
P46990	184	RL17B_YEAST	60S ribosomal protein L17-B	7	11	9	25	24	29	0	0	1
P54885	456	PROA_YEAST	Gamma-glutamyl phosphate reductase	8	12	13	11	10	8	10	9	17
P38115	344	ARA1_YEAST	D-arabinose dehydrogenase [NAD(P)+] heavy chain	11	17	17	0	1	0	16	14	20
P53598	329	SUCA_YEAST	Succinate--CoA ligase [ADP-forming] subunit alpha, mitochondrial	8	10	13	10	9	5	13	8	15
P10080	294	SSBP1_YEAST	Single-stranded nucleic acid-binding protein	4	11	12	20	23	20	0	0	0
P07281	144	RS19B_YEAST	40S ribosomal protein S19-B	7	10	9	17	17	22	0	0	0
P07280	144	RS19A_YEAST	40S ribosomal protein S19-A	7	10	9	17	17	21	0	0	0
P80235	687	CACM_YEAST	Putative mitochondrial carnitine O-acetyltransferase	3	11	13	17	17	18	0	0	0
Q02753	160	RL21A_YEAST	60S ribosomal protein L21-A	8	12	8	15	18	16	0	0	0
Q12672	160	RL21B_YEAST	60S ribosomal protein L21-B	6	12	8	14	17	17	0	0	0
P39078	528	TCPD_YEAST	T-complex protein 1 subunit delta	3	6	10	16	19	17	0	0	0
P38230	334	QOR_YEAST	Probable quinone oxidoreductase	7	13	10	12	14	8	1	0	3
P09457	212	ATPO_YEAST	ATP synthase subunit 5, mitochondrial	3	5	9	15	17	15	0	0	0
P33298	428	PRS6B_YEAST	26S proteasome regulatory subunit 6B homolog	5	7	7	15	17	13	0	0	0
Q01939	405	PRS8_YEAST	26S proteasome regulatory subunit 8 homolog	5	5	4	11	10	11	0	0	0
P53549	437	PRS10_YEAST	26S proteasome subunit RPT4	3	8	7	11	13	13	0	0	0
P15202	515	CATA_YEAST	Peroxisomal catalase A	1	9	9	14	17	12	0	0	1
P27614	576	CBPS_YEAST	Carboxypeptidase S	3	8	8	13	15	16	0	0	0
Q08977	551	CUB1_YEAST	Cu(2+) suppressing and bleomycin sensitive protein 1	2	12	9	7	8	8	6	2	9
P40217	347	EIF3I_YEAST	Eukaryotic translation initiation factor 3 subunit I	3	9	8	15	18	9	0	0	0
P38689	320	KPR3_YEAST	Ribose-phosphate pyrophosphokinase 3	6	6	8	12	12	17	0	0	0
P43593	499	UBP6_YEAST	Ubiquitin carboxyl-terminal hydrolase 6	2	7	6	13	14	14	0	0	0
P25623	870	SYP1_YEAST	Suppressor of yeast profilin deletion	1	3	6	12	15	13	0	0	0
Q12428	516	PRPD_YEAST	Probable 2-methylcitrate dehydratase	2	9	7	11	12	6	0	0	3
Q05050	843	EIS1_YEAST	Eisosome protein 1	1	4	3	12	15	10	0	0	0
P15646	327	FBRL_YEAST	rRNA 2'-O-methyltransferase fibrillarin	0	2	0	13	14	14	0	0	0
P32835	219	GSP1_YEAST	GTP-binding nuclear protein GSP1/CNR1	11	13	15	15	17	15	11	10	16
P32836	220	GSP2_YEAST	GTP-binding nuclear protein GSP2/CNR2	11	13	15	15	16	15	11	10	16
P14832	162	CYPH_YEAST	Peptidyl-prolyl cis-trans isomerase	13	19	23	4	4	3	17	12	19
P53691	371	PPID_YEAST	Peptidyl-prolyl cis-trans isomerase CPR6	4	9	15	6	6	4	7	6	15
P05748	204	RL15A_YEAST	60S ribosomal protein L15-A	14	14	9	18	22	23	0	0	0
P14120	105	RL30_YEAST	60S ribosomal protein L30	10	11	13	19	18	18	0	0	1
P35719	219	MRP8_YEAST	Uncharacterized protein MRP8	6	11	12	16	17	14	5	1	8
Q04869	349	YM94_YEAST	Uncharacterized protein YMR315W	7	10	10	12	18	13	5	5	8
P08524	352	FPPS_YEAST	Farnesyl pyrophosphate synthase	11	15	14	0	0	0	16	14	17
P08417	488	FUMH_YEAST	Fumarate hydratase, mitochondrial	11	12	11	3	4	6	11	11	15
P32449	370	AROG_YEAST	Phospho-2-dehydro-3-deoxyheptonate aldolase, tyrosine-inhibited	8	10	12	10	8	7	6	6	8
P0CX49	186	RL18A_YEAST	60S ribosomal protein L18-A	5	8	4	13	14	24	1	0	1
P39683	429	NPT1_YEAST	Nicotinate phosphoribosyltransferase	7	11	12	0	0	0	13	8	18
P00431	361	CCPR_YEAST	Cytochrome c peroxidase, mitochondrial	6	12	11	1	0	0	16	8	14
Q06494	345	PLR1_YEAST	Putative pyridoxal reductase	7	12	12	0	0	0	10	8	18
P41811	889	COPB2_YEAST	Coatomer subunit beta'	3	7	9	15	15	11	2	1	3
Q02821	542	IMA1_YEAST	Importin subunit alpha	3	7	8	12	16	15	1	0	2
P53981	241	YNB0_YEAST	Uncharacterized phosphatase YNL010W	4	10	12	0	0	0	11	9	15
P32381	391	ARP2_YEAST	Actin-related protein 2	5	8	5	10	15	14	0	0	0
Q12449	350	AHA1_YEAST	Hsp90 co-chaperone AHA1	1	5	9	16	15	11	0	0	0
P00899	507	TRPE_YEAST	Anthranilate synthase component 1	2	9	8	13	15	8	0	0	0
P47068	1157	BBC1_YEAST	Myosin tail region-interacting protein MTI1	5	7	10	11	13	8	0	0	0
P38075	228	PDX3_YEAST	Pyridoxamine 5'-phosphate oxidase	4	9	7	2	6	2	5	6	11
P38081	501	YBQ6_YEAST	Uncharacterized glycosyl hydrolase YBR056W	7	6	8	9	5	6	3	2	4
P08518	1224	RPB2_YEAST	DNA-directed RNA polymerase II subunit RPB2	4	8	5	8	11	9	1	0	3
P40413	562	TCPE_YEAST	T-complex protein 1 subunit epsilon	0	5	4	14	13	11	0	0	0
P47075	721	VTC4_YEAST	Vacuolar transporter chaperone 4	2	4	4	11	14	10	0	0	0
Q05016	267	YM71_YEAST	NADP-dependent 3-hydroxy acid dehydrogenase	11	16	15	20	18	20	3	2	3
P06367	137	RS14A_YEAST	40S ribosomal protein S14-A	11	13	13	21	23	21	0	0	0
P29509	319	TRXB1_YEAST	Thioredoxin reductase 1	12	11	16	1	0	1	13	13	20
P38816	342	TRXB2_YEAST	Thioredoxin reductase 2, mitochondrial	3	4	3	0	0	0	3	4	6
P14904	514	AMPL_YEAST	Vacuolar aminopeptidase 1	10	13	13	3	3	2	14	12	16
P04046	510	PUR1_YEAST	Amidophosphoribosyltransferase	7	11	12	11	12	11	2	4	6
P39976	496	DLD3_YEAST	D-2-hydroxyglutarate--pyruvate transhydrogenase DLD3	5	10	10	10	10	7	6	6	12
P38791	387	DHYS_YEAST	Deoxyhypusine synthase	8	10	9	7	11	12	5	5	7
Q12074	293	SPEE_YEAST	Spermidine synthase	6	13	13	0	1	0	10	12	17
P05756	151	RS13_YEAST	40S ribosomal protein S13	6	9	8	12	15	16	0	0	0
Q08723	338	RPN8_YEAST	26S proteasome regulatory subunit RPN8	6	7	7	14	18	11	0	0	1
P00447	233	SODM_YEAST	Superoxide dismutase [Mn], mitochondrial	7	11	10	1	2	0	9	10	13
P32468	407	CDC12_YEAST	Cell division control protein 12	1	11	6	12	17	12	0	0	0
P09733	447	TBA1_YEAST	Tubulin alpha-1 chain	2	5	7	13	16	15	0	0	0
P09734	445	TBA3_YEAST	Tubulin alpha-3 chain	1	2	4	8	8	11	0	0	0
P33201	236	MRT4_YEAST	Ribosome assembly factor MRT4	4	5	6	15	16	10	0	0	0
P47120	325	DOHH_YEAST	Deoxyhypusine hydroxylase	4	10	11	0	0	0	6	9	11
P39517	506	DHH1_YEAST	ATP-dependent RNA helicase DHH1	2	6	7	12	12	11	0	0	0
P40327	437	PRS4_YEAST	26S proteasome regulatory subunit 4 homolog	2	5	3	7	12	15	0	0	0
P38817	585	GGA2_YEAST	ADP-ribosylation factor-binding protein GGA2	0	2	5	11	12	12	0	0	0
P40506	365	PPCS_YEAST	Phosphopantothenate--cysteine ligase CAB2	0	5	5	9	11	10	0	0	0
P43535	752	GCN20_YEAST	Protein GCN20	1	2	4	10	13	8	0	0	0
P47047	1073	MTR4_YEAST	ATP-dependent RNA helicase DOB1	0	2	2	12	12	8	0	0	0
P32790	1244	SLA1_YEAST	Actin cytoskeleton-regulatory complex protein SLA1	0	1	0	9	11	14	0	0	0
Q03532	505	HAS1_YEAST	ATP-dependent RNA helicase HAS1	0	2	2	9	12	8	0	0	0
P54861	757	DNM1_YEAST	Dynamin-related protein DNM1	2	2	0	11	10	7	0	0	0
P32598	312	PP12_YEAST	Serine/threonine-protein phosphatase PP1-2	11	15	15	17	17	11	4	4	6
P34227	261	PRX1_YEAST	Peroxiredoxin PRX1, mitochondrial	7	12	15	14	16	16	7	3	9
Q08745	105	RS10A_YEAST	40S ribosomal protein S10-A	3	13	12	25	23	18	0	0	0
P28272	314	PYRD_YEAST	Dihydroorotate dehydrogenase (fumarate)	5	11	14	7	6	6	9	8	15
P18562	216	UPP_YEAST	Uracil phosphoribosyltransferase	5	11	14	7	9	4	9	7	12
P00498	297	HIS1_YEAST	ATP phosphoribosyltransferase	9	10	11	1	2	2	12	12	17
P07170	222	KAD2_YEAST	Adenylate kinase	9	13	11	0	1	0	15	7	19
P38879	174	NACA_YEAST	Nascent polypeptide-associated complex subunit alpha	6	10	8	14	19	18	0	0	0
P06106	444	CYSD_YEAST	Homocysteine/cysteine synthase	8	11	14	0	1	0	12	8	16
P24280	304	SEC14_YEAST	SEC14 cytosolic factor	6	12	14	1	3	2	8	7	16
P35691	167	TCTP_YEAST	Translationally-controlled tumor protein homolog	5	9	14	2	2	2	13	8	14
P25605	309	ILV6_YEAST	Acetolactate synthase small subunit, mitochondrial	3	4	7	17	15	19	0	0	0
P40893	198	REE1_YEAST	Regulation of enolase protein 1	6	12	11	0	0	0	10	8	16
Q01560	414	NOP3_YEAST	Nucleolar protein 3	4	8	9	13	13	16	0	0	0
P07260	213	IF4E_YEAST	Eukaryotic translation initiation factor 4E	4	9	9	10	17	11	0	0	2
P11745	407	RNA1_YEAST	Ran GTPase-activating protein 1	6	9	9	1	1	2	9	9	11
P33338	968	SLA2_YEAST	Protein SLA2	4	8	8	12	14	10	0	0	0
Q04432	237	HSP31_YEAST	Glutathione-independent glyoxalase HSP31	3	10	11	0	0	0	13	7	12
P40093	338	YEY6_YEAST	MYG1 protein YER156C	6	11	6	0	0	1	9	7	13
P53731	342	ARPC2_YEAST	Actin-related protein 2/3 complex subunit 2	4	6	7	11	14	11	0	0	0
Q01662	387	MAP1_YEAST	Methionine aminopeptidase 1	2	6	6	11	14	10	1	1	2
P36156	370	GTO2_YEAST	Glutathione S-transferase omega-like 2	4	7	7	0	1	1	10	6	16
P40053	627	AIM9_YEAST	Altered inheritance of mitochondria protein 9, mitochondrial	2	6	4	11	11	15	0	0	0
P53172	527	SDS23_YEAST	Protein SDS23	3	7	6	13	8	12	0	0	0
P40495	371	LYS12_YEAST	Homoisocitrate dehydrogenase, mitochondrial	6	8	7	2	4	3	5	5	6
P02557	457	TBB_YEAST	Tubulin beta chain	3	4	6	10	10	11	1	0	0
P10869	527	AK_YEAST	Aspartokinase	2	4	4	13	12	10	0	0	0
Q12265	496	KPR5_YEAST	Ribose-phosphate pyrophosphokinase 5	2	3	3	13	14	8	0	0	0
P46680	615	AIP1_YEAST	Actin-interacting protein 1	5	4	10	0	0	0	6	5	10
P53145	640	LSG1_YEAST	Large subunit GTPase 1	1	3	3	8	10	12	0	0	0
P07275	575	PUT2_YEAST	Delta-1-pyrroline-5-carboxylate dehydrogenase, mitochondrial	0	9	5	2	4	4	3	0	7
P0CX53	165	RL12A_YEAST	60S ribosomal protein L12-A	6	8	8	18	19	17	3	2	2
P21264	571	PUR6_YEAST	Phosphoribosylaminoimidazole carboxylase	6	12	11	11	7	9	8	3	9
P43567	385	AGX1_YEAST	Alanine--glyoxylate aminotransferase 1	10	9	9	5	4	3	8	8	11
P33399	275	LHP1_YEAST	La protein homolog	4	8	7	14	16	15	0	0	0
P43588	306	RPN11_YEAST	Ubiquitin carboxyl-terminal hydrolase RPN11	6	8	12	11	12	12	0	0	1
P43123	477	UAP1_YEAST	UDP-N-acetylglucosamine pyrophosphorylase	5	9	10	2	3	1	12	5	13
P36114	725	YKR18_YEAST	IML2-like protein YKR018C	6	12	7	3	3	3	10	6	9
P40054	469	SERA_YEAST	D-3-phosphoglycerate dehydrogenase 1	3	9	11	3	5	5	5	5	9
P40510	469	SER33_YEAST	D-3-phosphoglycerate dehydrogenase 2	4	7	10	5	7	4	3	3	8
Q12480	344	ETFA_YEAST	Probable electron transfer flavoprotein subunit alpha, mitochondrial	4	3	8	12	13	12	0	0	0
P02406	149	RL28_YEAST	60S ribosomal protein L28	4	7	5	9	13	13	0	0	0
P40302	234	PSA6_YEAST	Proteasome subunit alpha type-6	3	8	9	4	8	5	3	4	7
Q06440	651	CORO_YEAST	Coronin-like protein	2	8	8	11	11	11	0	0	0
P27796	417	THIK_YEAST	3-ketoacyl-CoA thiolase, peroxisomal	3	6	4	10	11	16	0	0	0
Q12329	375	HSP42_YEAST	Heat shock protein 42	2	6	3	11	12	13	0	0	0
P33303	322	SFC1_YEAST	Succinate/fumarate mitochondrial transporter	1	1	4	13	14	9	0	0	0
P38998	373	LYS1_YEAST	Saccharopine dehydrogenase [NAD(+), L-lysine-forming]	1	5	5	11	11	9	0	0	0
P38199	381	HEK2_YEAST	Heterogeneous nuclear rnp K-like protein 2	2	4	4	8	12	9	0	0	0
P40580	263	BZRD_YEAST	Benzil reductase ((S)-benzoin forming) IRC24	4	6	4	6	12	7	0	0	0
P32499	720	NUP2_YEAST	Nucleoporin NUP2	1	4	2	8	11	10	0	0	0
P25342	322	CDC10_YEAST	Cell division control protein 10	1	4	4	9	13	4	0	0	0
Q04439	1219	MYO5_YEAST	Myosin-5	1	4	1	7	11	9	0	0	0
P36006	1272	MYO3_YEAST	Myosin-3	1	1	1	3	4	3	0	0	0
P16603	691	NCPR_YEAST	NADPH--cytochrome P450 reductase	0	1	4	6	11	6	0	0	0
P32368	623	SAC1_YEAST	Phosphatidylinositol-3-phosphatase SAC1	0	2	0	9	9	7	0	0	0
P38205	684	NCL1_YEAST	Multisite-specific tRNA:(cytosine-C(5))-methyltransferase	0	8	3	1	4	2	0	0	9
P40991	618	NOP2_YEAST	25S rRNA (cytosine(2870)-C(5))-methyltransferase	0	0	0	7	9	8	0	0	0
P07267	405	CARP_YEAST	Saccharopepsin	7	12	17	6	8	6	10	8	16
Q3E841	98	YN034_YEAST	Uncharacterized protein YNR034W-A	8	11	13	3	4	3	13	10	14
Q12118	346	SGT2_YEAST	Small glutamine-rich tetratricopeptide repeat-containing protein 2	5	10	11	6	7	6	10	5	17
P22943	109	HSP12_YEAST	12 kDa heat shock protein	11	9	16	0	0	0	13	9	18
P00445	154	SODC_YEAST	Superoxide dismutase [Cu-Zn]	6	13	12	0	0	0	11	9	16
P0C0T4	108	RS25B_YEAST	40S ribosomal protein S25-B	8	8	7	12	12	16	0	0	0
O14467	151	MBF1_YEAST	Multiprotein-bridging factor 1	0	7	9	13	14	17	0	0	0
P0CX41	137	RL23A_YEAST	60S ribosomal protein L23-A	0	2	3	16	16	17	0	0	0
P35844	434	KES1_YEAST	Oxysterol-binding protein homolog 4	5	8	7	7	6	8	2	3	7
Q03102	365	YMN1_YEAST	Uncharacterized membrane protein YML131W	4	8	6	7	10	11	0	3	3
Q04894	360	ADH6_YEAST	NADP-dependent alcohol dehydrogenase 6	4	12	10	0	0	0	9	6	10
P21801	266	SDHB_YEAST	Succinate dehydrogenase [ubiquinone] iron-sulfur subunit, mitochondrial	1	5	5	11	13	8	0	0	0
P38755	437	OSH7_YEAST	Oxysterol-binding protein homolog 7	0	7	6	7	9	9	0	0	4
Q02201	448	OSH6_YEAST	Oxysterol-binding protein homolog 6	0	4	2	7	6	7	0	0	1
P53860	351	PDR16_YEAST	Phosphatidylinositol transfer protein PDR16	1	3	2	11	16	9	0	0	0
O14455	100	RL36B_YEAST	60S ribosomal protein L36-B	2	4	4	9	9	12	0	0	0
Q04178	221	HPRT_YEAST	Hypoxanthine-guanine phosphoribosyltransferase	2	5	9	0	0	0	8	4	11
Q12189	258	RPIA_YEAST	Ribose-5-phosphate isomerase	4	11	6	0	0	0	7	3	8
P0CX10	437	ERR1_YEAST	Enolase-related protein 1	2	4	9	0	0	0	6	5	11
P38077	311	ATPG_YEAST	ATP synthase subunit gamma, mitochondrial	1	4	3	10	9	10	0	0	0
P43585	828	VTC2_YEAST	Vacuolar transporter chaperone 2	0	2	2	15	11	7	0	0	0
P32895	427	KPR1_YEAST	Ribose-phosphate pyrophosphokinase 1	0	0	1	13	11	11	0	0	0
P34223	423	UBX1_YEAST	UBX domain-containing protein 1	0	4	4	9	10	9	0	0	0
P54783	526	ALO_YEAST	D-arabinono-1,4-lactone oxidase	0	2	3	9	11	9	0	0	0
P25039	761	EFGM_YEAST	Elongation factor G, mitochondrial	3	3	4	7	9	5	2	0	0
Q12377	434	RPN6_YEAST	26S proteasome regulatory subunit RPN6	0	3	4	9	11	6	0	0	0
P00937	484	TRPG_YEAST	Multifunctional tryptophan biosynthesis protein	0	5	4	9	8	6	0	0	0
P32457	520	CDC3_YEAST	Cell division control protein 3	1	4	3	9	9	6	0	0	0
Q06505	410	IWS1_YEAST	Transcription factor SPN1	0	3	2	7	8	9	0	0	0
Q04636	552	POB3_YEAST	FACT complex subunit POB3	1	3	1	6	7	9	0	0	0
P50101	1230	UBP15_YEAST	Ubiquitin carboxyl-terminal hydrolase 15	0	2	1	6	7	6	0	0	0
Q12754	1228	RRP12_YEAST	Ribosomal RNA-processing protein 12	0	0	0	5	10	5	0	0	0
Q03048	143	COFI_YEAST	Cofilin	8	14	15	0	0	0	13	7	13
P05373	342	HEM2_YEAST	Delta-aminolevulinic acid dehydratase	5	10	9	3	2	3	10	7	11
P17423	357	KHSE_YEAST	Homoserine kinase	7	7	8	5	5	3	7	6	10
P21243	252	PSA1_YEAST	Proteasome subunit alpha type-1	5	7	8	5	6	4	8	5	10
P0CX25	92	RL43A_YEAST	60S ribosomal protein L43-A	3	7	6	13	14	13	0	0	0
P27476	414	NSR1_YEAST	Nuclear localization sequence-binding protein	4	5	4	12	13	15	0	0	0
P32610	256	VATD_YEAST	V-type proton ATPase subunit D	3	7	9	10	11	13	0	0	0
P11353	328	HEM6_YEAST	Oxygen-dependent coproporphyrinogen-III oxidase	4	6	8	7	10	6	2	3	6
P32377	396	MVD1_YEAST	Diphosphomevalonate decarboxylase	4	8	9	0	0	0	9	8	14
P02309	103	H4_YEAST	Histone H4	2	8	4	10	13	14	0	0	0
Q05905	244	HRI1_YEAST	Protein HRI1	5	8	10	0	0	0	7	6	15
P38840	513	ARO9_YEAST	Aromatic amino acid aminotransferase 2	7	7	7	3	5	5	6	3	7
P49167	78	RL38_YEAST	60S ribosomal protein L38	1	2	2	15	16	14	0	0	0
P14843	370	AROF_YEAST	Phospho-2-dehydro-3-deoxyheptonate aldolase, phenylalanine-inhibited	4	5	6	3	4	4	6	5	10
P16622	393	HEMH_YEAST	Ferrochelatase, mitochondrial	2	5	6	8	14	9	0	0	0
P35997	82	RS27A_YEAST	40S ribosomal protein S27-A	1	3	4	11	12	12	0	0	0
P50107	326	LGUL_YEAST	Lactoylglutathione lyase	4	10	8	0	1	0	5	5	10
Q04947	295	RTN1_YEAST	Reticulon-like protein 1	4	4	3	12	12	8	0	0	0
P05453	685	ERF3_YEAST	Eukaryotic peptide chain release factor GTP-binding subunit	2	6	1	10	11	12	0	0	0
Q01855	142	RS15_YEAST	40S ribosomal protein S15	3	4	5	6	13	11	0	0	0
P38328	384	ARPC1_YEAST	Actin-related protein 2/3 complex subunit 1	2	6	5	7	9	12	0	0	0
P04076	463	ARLY_YEAST	Argininosuccinate lyase	5	7	7	0	0	0	7	5	9
P07703	335	RPAC1_YEAST	DNA-directed RNA polymerases I and III subunit RPAC1	2	5	5	9	10	8	0	0	1
P25567	434	SRO9_YEAST	RNA-binding protein SRO9	2	4	4	8	10	12	0	0	0
Q04304	227	YMY0_YEAST	UPF0659 protein YMR090W	3	6	7	4	4	3	5	3	5
P38174	421	MAP2_YEAST	Methionine aminopeptidase 2	2	3	2	7	12	13	0	0	0
P0CX29	145	RS23A_YEAST	40S ribosomal protein S23-A	2	5	1	9	9	12	0	0	0
P16451	410	ODPX_YEAST	Pyruvate dehydrogenase complex protein X component, mitochondrial	0	0	1	12	13	10	0	0	0
P38911	411	FKBP3_YEAST	FK506-binding nuclear protein	1	3	4	7	10	11	0	0	0
Q06205	392	FKBP4_YEAST	FK506-binding protein 4	0	1	1	3	5	4	0	0	0
P40016	523	RPN3_YEAST	26S proteasome regulatory subunit RPN3	1	4	5	10	10	6	0	0	0
Q06523	435	YP148_YEAST	Uncharacterized protein YPR148C	0	4	5	7	10	6	0	0	0
P34160	861	NCBP1_YEAST	Nuclear cap-binding protein complex subunit 1	2	4	2	6	9	7	0	0	0
P32521	1480	PAN1_YEAST	Actin cytoskeleton-regulatory complex protein PAN1	1	3	1	9	5	5	0	0	0
P40961	287	PHB1_YEAST	Prohibitin-1	1	0	4	6	6	5	0	0	0
Q06685	1146	VIP1_YEAST	Inositol hexakisphosphate and diphosphoinositol-pentakisphosphate kinase	0	1	0	4	5	9	0	0	0
Q00362	526	2ABA_YEAST	Protein phosphatase PP2A regulatory subunit B	0	0	0	7	7	4	0	0	0
P14306	219	CPYI_YEAST	Carboxypeptidase Y inhibitor	8	9	10	0	1	0	10	9	12
P05744	107	RL33A_YEAST	60S ribosomal protein L33-A	5	8	8	10	12	12	0	0	0
P41056	107	RL33B_YEAST	60S ribosomal protein L33-B	3	6	5	10	12	11	0	0	0
P53184	216	PNC1_YEAST	Nicotinamidase	4	10	9	7	10	7	3	1	4
Q02642	157	NACB1_YEAST	Nascent polypeptide-associated complex subunit beta-1	5	8	8	12	11	10	0	0	0
Q12447	191	PAA1_YEAST	Polyamine N-acetyltransferase 1	3	9	11	5	6	2	6	3	9
P16550	321	APA1_YEAST	Protein APA1	4	9	8	2	2	2	8	7	10
P25349	247	YCP4_YEAST	Flavoprotein-like protein YCP4	5	5	7	8	11	8	3	0	4
P39714	382	BDH1_YEAST	(R,R)-butanediol dehydrogenase	4	3	8	8	11	6	3	4	3
P40581	163	GPX3_YEAST	Glutathione peroxidase-like peroxiredoxin HYR1	2	8	9	5	5	4	6	2	7
P38143	162	GPX2_YEAST	Glutathione peroxidase-like peroxiredoxin 2	0	2	3	3	2	1	1	0	1
P38067	497	UGA2_YEAST	Succinate-semialdehyde dehydrogenase [NADP(+)]	5	9	9	0	0	0	7	7	9
Q04067	274	EIF3G_YEAST	Eukaryotic translation initiation factor 3 subunit G	2	5	6	10	12	11	0	0	0
Q12068	342	GRE2_YEAST	NADPH-dependent methylglyoxal reductase GRE2	4	10	9	0	0	0	6	5	12
P0CX27	106	RL44A_YEAST	60S ribosomal protein L42-A	3	8	2	11	12	9	0	0	0
P49435	187	APT1_YEAST	Adenine phosphoribosyltransferase 1	3	7	10	0	0	0	10	4	11
P40185	145	MMF1_YEAST	Protein MMF1, mitochondrial	3	6	8	1	3	0	5	5	10
P13298	226	PYRE_YEAST	Orotate phosphoribosyltransferase 1	3	8	7	0	0	0	6	5	11
P30402	227	PYRX_YEAST	Orotate phosphoribosyltransferase 2	1	1	2	0	0	0	2	1	2
P30902	174	ATP7_YEAST	ATP synthase subunit d, mitochondrial	2	3	4	10	12	8	0	0	0
Q12314	213	SFM1_YEAST	Protein arginine N-methyltransferase SFM1	3	7	8	0	0	0	6	5	9
P40582	234	GST1_YEAST	Glutathione S-transferase 1	2	4	2	11	10	8	0	0	0
P31383	635	2AAA_YEAST	Protein phosphatase PP2A regulatory subunit A	1	5	5	1	1	1	7	4	9
P52893	592	ALAM_YEAST	Probable alanine aminotransferase, mitochondrial	2	4	6	5	6	5	2	2	2
P22517	447	KCC2_YEAST	Calcium/calmodulin-dependent protein kinase II	1	1	4	9	8	10	0	0	0
P32602	292	SEC17_YEAST	Alpha-soluble NSF attachment protein	0	5	4	4	5	3	3	2	6
P33734	552	HIS5_YEAST	Imidazole glycerol phosphate synthase hisHF	2	5	8	0	0	0	6	3	8
P07560	215	SEC4_YEAST	Ras-related protein SEC4	1	3	5	6	8	8	0	0	0
P01123	206	YPT1_YEAST	GTP-binding protein YPT1	0	3	7	5	6	0	0	0	1
Q99260	215	YPT6_YEAST	GTP-binding protein YPT6	0	0	3	1	3	0	0	0	0
P40215	560	NDH1_YEAST	External NADH-ubiquinone oxidoreductase 1, mitochondrial	0	2	2	9	8	9	0	0	0
P32319	1579	VPS10_YEAST	Vacuolar protein sorting/targeting protein VPS10	0	3	1	10	9	6	0	0	0
P53839	350	GOR1_YEAST	Glyoxylate reductase 1	3	3	7	0	0	0	5	3	8
P23644	387	TOM40_YEAST	Mitochondrial import receptor subunit TOM40	0	3	3	7	10	5	0	0	0
P23776	448	EXG1_YEAST	Glucan 1,3-beta-glucosidase I/II	1	5	5	0	0	0	4	4	9
P40075	244	SCS2_YEAST	Vesicle-associated membrane protein-associated protein SCS2	0	4	3	6	10	4	0	0	1
P22138	1203	RPA2_YEAST	DNA-directed RNA polymerase I subunit RPA135	0	2	2	8	7	8	0	0	0
P38996	802	NAB3_YEAST	Nuclear polyadenylated RNA-binding protein 3	0	3	5	5	8	6	0	0	0
P53295	368	RBG2_YEAST	Ribosome-interacting GTPase 2	2	4	2	5	7	7	0	0	0
P21965	375	MCK1_YEAST	Protein kinase MCK1	2	3	3	4	7	7	0	0	0
P25374	497	NFS1_YEAST	Cysteine desulfurase, mitochondrial	0	1	0	8	11	6	0	0	0
P07273	309	TFS2_YEAST	Transcription elongation factor S-II	0	2	1	7	8	7	0	0	0
P24276	1250	SSD1_YEAST	Protein SSD1	0	3	2	5	8	7	0	0	0
P07277	443	KIME_YEAST	Mevalonate kinase	0	3	3	6	7	3	0	0	2
P15424	664	MS116_YEAST	ATP-dependent RNA helicase MSS116, mitochondrial	0	0	0	8	7	9	0	0	0
P19454	339	CSK22_YEAST	Casein kinase II subunit alpha'	0	2	2	7	10	3	0	0	0
P53315	255	SOL4_YEAST	6-phosphogluconolactonase 4	1	4	5	0	0	0	5	2	7
P38628	557	AGM1_YEAST	Phosphoacetylglucosamine mutase	1	4	3	0	0	0	4	2	9
P53131	767	PRP43_YEAST	Pre-mRNA-splicing factor ATP-dependent RNA helicase PRP43	1	2	0	5	7	8	0	0	0
P39729	369	RBG1_YEAST	Ribosome-interacting GTPase 1	1	0	2	7	9	3	0	0	0
P40364	252	MPM1_YEAST	Mitochondrial peculiar membrane protein 1	0	1	1	8	8	3	0	0	0
P11075	2009	SEC7_YEAST	Protein transport protein SEC7	0	0	0	3	12	5	0	0	0
P38687	599	SRP68_YEAST	Signal recognition particle subunit SRP68	0	1	0	3	8	8	0	0	0
Q06336	557	GGA1_YEAST	ADP-ribosylation factor-binding protein GGA1	1	0	1	6	7	5	0	0	0
P43590	535	YFH6_YEAST	Uncharacterized peptidase YFR006W	0	3	3	2	1	0	4	0	6
Q12532	1038	RQC2_YEAST	Ribosome quality control complex subunit 2	0	0	1	6	8	4	0	0	0
Q07825	749	FRA1_YEAST	Putative Xaa-Pro aminopeptidase FRA1	0	0	1	4	8	5	0	0	0
Q08208	459	NOP12_YEAST	Nucleolar protein 12	0	0	0	3	8	6	0	0	0
Q07381	788	TSR1_YEAST	Ribosome biogenesis protein TSR1	0	0	0	5	7	4	0	0	0
Q12335	198	PST2_YEAST	Protoplast secreted protein 2	7	11	10	7	8	8	9	7	8
P41920	201	YRB1_YEAST	Ran-specific GTPase-activating protein 1	5	8	10	8	10	7	5	0	6
P22146	559	GAS1_YEAST	1,3-beta-glucanosyltransferase GAS1	3	7	9	12	12	11	0	0	2
Q12154	354	GET3_YEAST	ATPase GET3	5	4	4	4	5	5	6	5	10
P23638	258	PSA3_YEAST	Proteasome subunit alpha type-3	6	7	9	2	4	3	3	4	7
P20051	364	PYRC_YEAST	Dihydroorotase	5	7	7	2	3	2	5	4	8
Q08971	146	YP225_YEAST	Protein PBDC1 homolog	3	7	9	2	1	0	6	6	8
P40303	254	PSA4_YEAST	Proteasome subunit alpha type-4	2	6	6	7	7	4	2	3	4
Q02486	183	ABF2_YEAST	ARS-binding factor 2, mitochondrial	1	4	5	11	10	10	0	0	0
P48015	400	GCST_YEAST	Aminomethyltransferase, mitochondrial	4	7	6	5	6	4	3	2	3
P32379	260	PSA5_YEAST	Proteasome subunit alpha type-5	2	3	7	4	5	3	4	5	6
Q3E754	87	RS21B_YEAST	40S ribosomal protein S21-B	3	12	13	2	4	4	0	0	1
P0C0V8	87	RS21A_YEAST	40S ribosomal protein S21-A	4	11	13	1	4	2	0	0	1
P25613	283	ADY2_YEAST	Accumulation of dyads protein 2	3	5	5	7	10	7	1	0	0
Q06142	861	IMB1_YEAST	Importin subunit beta-1	3	4	5	6	5	7	2	2	3
P0CT04	75	IPB2_YEAST	Protease B inhibitor 2	1	7	7	1	1	0	7	2	9
Q12159	226	YRA1_YEAST	RNA annealing protein YRA1	1	3	3	9	11	8	0	0	0
P25087	383	ERG6_YEAST	Sterol 24-C-methyltransferase	1	5	5	6	8	9	0	0	0
P32476	496	ERG1_YEAST	Squalene monooxygenase	1	3	4	6	8	9	0	0	0
Q05584	274	GLO2_YEAST	Hydroxyacylglutathione hydrolase, cytoplasmic isozyme	2	6	7	0	0	0	5	3	8
P33204	171	ARPC4_YEAST	Actin-related protein 2/3 complex subunit 4	2	3	4	7	7	7	0	0	0
Q12250	445	RPN5_YEAST	26S proteasome regulatory subunit RPN5	2	4	3	6	8	7	0	0	0
P38777	243	FSH1_YEAST	Family of serine hydrolases 1	1	6	5	1	1	0	3	3	9
P42940	261	ETFB_YEAST	Probable electron transfer flavoprotein subunit beta	0	1	3	8	9	8	0	0	0
P17536	199	TPM1_YEAST	Tropomyosin-1	0	4	9	0	0	0	2	0	12
P39968	578	VAC8_YEAST	Vacuolar protein 8	0	0	1	10	8	8	0	0	0
P48836	114	VATG_YEAST	V-type proton ATPase subunit G	0	3	4	8	6	5	0	0	0
P35176	225	CYPD_YEAST	Peptidyl-prolyl cis-trans isomerase D	0	4	3	0	0	0	6	5	7
P21242	288	PSA7_YEAST	Probable proteasome subunit alpha type-7	1	2	6	4	4	2	2	0	3
P38314	527	SDS24_YEAST	Protein SDS24	0	1	1	7	8	7	0	0	0
P40010	520	NUG1_YEAST	Nuclear GTP-binding protein NUG1	0	0	0	8	9	7	0	0	0
P43603	459	LSB3_YEAST	LAS seventeen-binding protein 3	0	0	0	7	11	6	0	0	0
P32793	468	YSC84_YEAST	Protein YSC84	0	0	0	5	4	3	0	0	0
P00812	333	ARGI_YEAST	Arginase	1	3	6	2	0	4	3	1	3
P38631	1876	FKS1_YEAST	1,3-beta-glucan synthase component FKS1	0	2	1	6	9	5	0	0	0
P40989	1895	FKS2_YEAST	1,3-beta-glucan synthase component GSC2	0	0	1	4	6	4	0	0	0
P54860	961	UFD2_YEAST	E4 ubiquitin-protein ligase UFD2	0	1	2	7	9	4	0	0	0
P16649	713	TUP1_YEAST	General transcriptional corepressor TUP1	1	1	2	7	7	3	0	0	0
Q06679	776	UTP4_YEAST	U3 small nucleolar RNA-associated protein 4	0	1	1	7	6	5	0	0	0
P32608	588	RTG2_YEAST	Retrograde regulation protein 2	1	2	1	5	6	3	0	0	0
P53920	997	NM111_YEAST	Pro-apoptotic serine protease NMA111	0	1	1	5	6	5	0	0	0
Q05123	467	ARP9_YEAST	Actin-like protein ARP9	0	1	1	6	6	4	0	0	0
Q06103	429	RPN7_YEAST	26S proteasome regulatory subunit RPN7	1	3	4	4	4	2	0	0	0
Q02455	1875	MLP1_YEAST	Protein MLP1	0	0	0	4	5	8	0	0	0
Q12466	1186	TCB1_YEAST	Tricalbin-1	0	0	0	4	7	6	0	0	0
P38623	610	RCK2_YEAST	Serine/threonine-protein kinase RCK2	0	0	0	3	6	7	0	0	0
Q06706	1349	ELP1_YEAST	Elongator complex protein 1	0	0	1	4	9	2	0	0	0
P53914	1056	NAT10_YEAST	RNA cytidine acetyltransferase	0	0	0	4	5	6	0	0	0
Q08647	676	PUS7_YEAST	Multisubstrate pseudouridine synthase 7	0	2	1	2	6	4	0	0	0
P36047	338	SDS22_YEAST	Protein phosphatase 1 regulatory subunit SDS22	2	1	3	0	1	0	0	1	6
Q03640	1545	TCB3_YEAST	Tricalbin-3	0	0	1	3	6	4	0	0	0
P09950	548	HEM1_YEAST	5-aminolevulinate synthase, mitochondrial	0	2	0	3	5	1	0	0	2
P36010	153	NDK_YEAST	Nucleoside diphosphate kinase	6	12	11	7	12	10	8	5	8
P09232	635	PRTB_YEAST	Cerevisin	6	7	8	7	7	5	5	7	7
P15703	313	BGL2_YEAST	Glucan 1,3-beta-glucosidase	7	9	9	0	0	0	9	9	11
P25293	417	NAP1_YEAST	Nucleosome assembly protein	3	5	7	8	8	9	0	0	0
Q02046	320	MTD1_YEAST	Methylenetetrahydrofolate dehydrogenase [NAD(+)]	4	7	7	5	3	5	4	1	3
P01120	322	RAS2_YEAST	Ras-like protein 2	2	4	5	5	6	9	3	1	3
P01119	309	RAS1_YEAST	Ras-like protein 1	0	1	1	1	1	1	2	2	0
P23639	250	PSA2_YEAST	Proteasome subunit alpha type-2	3	4	5	4	4	5	5	2	5
Q08985	325	SAM4_YEAST	Homocysteine S-methyltransferase 2	4	6	8	0	0	0	5	4	8
P39966	464	PP2C2_YEAST	Protein phosphatase 2C homolog 2	1	6	7	4	3	4	1	1	6
P34221	468	PP2C3_YEAST	Protein phosphatase 2C homolog 3	0	3	2	2	2	1	0	0	1
P15496	288	IDI1_YEAST	Isopentenyl-diphosphate Delta-isomerase	2	8	7	0	0	0	5	2	8
P32771	386	FADH_YEAST	S-(hydroxymethyl)glutathione dehydrogenase	3	6	5	1	1	0	4	3	8
P13517	287	CAPZB_YEAST	F-actin-capping protein subunit beta	2	5	4	0	0	0	5	5	9
P14743	455	NMT_YEAST	Glycylpeptide N-tetradecanoyltransferase	0	2	3	8	8	9	0	0	0
P20081	114	FKBP_YEAST	FK506-binding protein 1	3	5	6	1	1	0	4	5	5
P22141	198	PSB4_YEAST	Proteasome subunit beta type-4	2	4	5	1	4	2	5	2	5
Q04062	393	RPN9_YEAST	26S proteasome regulatory subunit RPN9	2	5	5	7	5	5	1	0	0
Q12211	544	PUS1_YEAST	tRNA pseudouridine synthase 1	1	6	1	3	3	3	5	1	6
P14020	267	DPM1_YEAST	Dolichol-phosphate mannosyltransferase	2	2	1	7	10	6	0	0	0
P53303	486	ZPR1_YEAST	Zinc finger protein ZPR1	2	5	6	0	0	0	5	3	7
P06101	506	CDC37_YEAST	Hsp90 co-chaperone Cdc37	0	4	5	4	6	8	0	0	0
P07274	126	PROF_YEAST	Profilin	1	5	7	0	0	0	4	3	7
P32485	435	HOG1_YEAST	Mitogen-activated protein kinase HOG1	1	6	7	2	0	0	2	2	7
P32891	587	DLD1_YEAST	D-lactate dehydrogenase [cytochrome] 1, mitochondrial	0	3	3	8	8	4	0	0	0
P27466	446	KCC1_YEAST	Calcium/calmodulin-dependent protein kinase I	2	3	4	6	5	2	1	0	2
P25375	712	PRTD_YEAST	Saccharolysin	0	4	5	0	0	0	3	4	7
P35197	352	GCS1_YEAST	ADP-ribosylation factor GTPase-activating protein GCS1	0	0	3	7	10	3	0	0	0
Q04491	297	SEC13_YEAST	Protein transport protein SEC13	2	2	2	6	5	5	0	1	0
Q99383	534	HRP1_YEAST	Nuclear polyadenylated RNA-binding protein 4	0	2	0	7	8	6	0	0	0
P38804	111	SDO1L_YEAST	Restriction of telomere capping protein 3	1	3	5	0	0	0	6	2	5
P53254	1237	UTP22_YEAST	U3 small nucleolar RNA-associated protein 22	0	2	1	5	7	6	0	0	0
Q08162	1001	RRP44_YEAST	Exosome complex exonuclease DIS3	0	3	5	5	4	4	0	0	0
P36775	1133	LONM_YEAST	Lon protease homolog, mitochondrial	0	1	2	6	5	6	0	0	0
P46681	530	DLD2_YEAST	D-2-hydroxyglutarate--pyruvate transhydrogenase DLD2	0	5	4	0	0	0	2	3	6
P38682	493	GLO3_YEAST	ADP-ribosylation factor GTPase-activating protein GLO3	0	1	1	6	5	5	0	0	1
Q12114	671	CHS5_YEAST	Chitin biosynthesis protein CHS5	1	1	1	3	7	6	0	0	0
P50109	593	PSP2_YEAST	Protein PSP2	0	1	0	2	7	8	0	0	0
Q04182	1529	PDR15_YEAST	ATP-dependent permease PDR15	0	1	0	5	6	6	0	0	0
P33302	1511	PDR5_YEAST	Pleiotropic ABC efflux transporter of multiple drugs	0	1	0	4	4	4	0	0	0
Q04697	403	GSF2_YEAST	Glucose-signaling factor 2	0	2	1	7	5	3	0	0	0
P39518	744	LCF2_YEAST	Long-chain-fatty-acid--CoA ligase 2	0	1	2	4	7	3	0	0	0
P00546	298	CDK1_YEAST	Cyclin-dependent kinase 1	0	1	1	5	4	5	0	0	0
P17157	305	PHO85_YEAST	Cyclin-dependent protein kinase PHO85	0	0	1	4	4	4	0	0	0
P38688	640	SRP72_YEAST	Signal recognition particle subunit SRP72	0	0	0	4	10	2	0	0	0
P19524	1574	MYO2_YEAST	Myosin-2	0	0	0	6	6	3	0	0	0
P32492	1471	MYO4_YEAST	Myosin-4	0	0	0	1	2	0	0	0	0
P32794	780	AFG2_YEAST	ATPase family gene 2 protein	0	0	1	4	5	5	0	0	0
P06780	209	RHO1_YEAST	GTP-binding protein RHO1	0	0	0	3	6	4	0	0	0
Q08968	688	SELO_YEAST	Protein adenylyltransferase SelO, mitochondrial	0	1	0	2	4	4	0	0	0
Q00402	2748	NUM1_YEAST	Nuclear migration protein NUM1	0	1	2	7	6	3	0	0	0
P23301	157	IF5A1_YEAST	Eukaryotic translation initiation factor 5A-1	4	8	9	8	11	8	7	4	8
P39938	119	RS26A_YEAST	40S ribosomal protein S26-A	3	6	6	8	12	10	0	0	0
P39939	119	RS26B_YEAST	40S ribosomal protein S26-B	3	5	5	9	10	9	0	0	0
P40525	121	RL34B_YEAST	60S ribosomal protein L34-B	2	5	4	7	11	9	0	0	0
P38061	130	RL32_YEAST	60S ribosomal protein L32	2	5	3	9	10	9	0	0	0
Q05775	265	EIF3J_YEAST	Eukaryotic translation initiation factor 3 subunit J	0	3	8	10	10	6	0	0	0
P38999	446	LYS9_YEAST	Saccharopine dehydrogenase [NADP(+), L-glutamate-forming]	3	6	6	0	1	0	6	5	9
P42936	225	YG4D_YEAST	Putative elongation factor 1 gamma homolog	4	5	6	1	1	1	6	6	6
P02294	131	H2B2_YEAST	Histone H2B.2	2	6	4	7	6	10	0	0	0
P32588	453	PUB1_YEAST	Nuclear and cytoplasmic polyadenylated RNA-binding protein PUB1	2	4	5	6	6	5	1	1	2
P36136	271	SHB17_YEAST	Sedoheptulose 1,7-bisphosphatase	3	6	4	0	0	0	8	4	6
P42938	290	TDA10_YEAST	Probable ATP-dependent kinase TDA10	2	5	8	0	0	0	7	3	6
P53081	288	NIF3_YEAST	NGG1-interacting factor 3	4	4	4	3	3	2	4	2	5
Q12125	312	GET4_YEAST	Golgi to ER traffic protein 4	3	2	3	8	8	6	0	0	0
P39713	417	BDH2_YEAST	Probable diacetyl reductase [(R)-acetoin forming] 2	1	3	2	9	7	5	0	0	1
P32496	274	RPN12_YEAST	26S proteasome regulatory subunit RPN12	0	5	6	5	6	2	0	1	2
P40037	129	HMF1_YEAST	Protein HMF1	3	3	6	0	0	0	4	4	7
P50861	169	RIB4_YEAST	6,7-dimethyl-8-ribityllumazine synthase	3	4	5	0	0	0	8	2	5
P30656	287	PSB5_YEAST	Proteasome subunit beta type-5	3	4	5	3	2	1	4	0	3
P40040	218	THO1_YEAST	Protein THO1	0	0	2	7	7	6	0	0	0
P43621	546	COPD_YEAST	Coatomer subunit delta	1	3	3	5	6	4	0	0	0
Q01477	912	UBP3_YEAST	Ubiquitin carboxyl-terminal hydrolase 3	0	3	4	5	5	5	0	0	0
Q12402	180	YOP1_YEAST	Protein YOP1	0	2	4	6	6	4	0	0	0
P13711	748	ACOX_YEAST	Acyl-coenzyme A oxidase	0	1	0	7	6	7	0	0	0
P05626	244	ATPF_YEAST	ATP synthase subunit 4, mitochondrial	0	0	3	7	7	3	0	0	0
P39721	246	AIM2_YEAST	Protein AIM2	0	6	5	0	0	0	2	2	5
P40032	644	TPA1_YEAST	Prolyl 3,4-dihydroxylase TPA1	1	2	3	3	4	7	0	0	0
P40517	327	YRB2_YEAST	Ran-specific GTPase-activating protein 2	0	0	3	6	6	5	0	0	0
P47137	282	YJ66_YEAST	Uncharacterized oxidoreductase YJR096W	2	3	5	0	0	0	2	3	5
Q04371	470	ARMT1_YEAST	Damage-control phosphatase YMR027W	1	2	2	0	0	0	4	4	6
P04911	132	H2A1_YEAST	Histone H2A.1	1	2	3	4	5	3	0	0	0
Q12692	134	H2AZ_YEAST	Histone H2A.Z	0	1	1	4	5	3	0	0	0
P37262	315	SOL2_YEAST	6-phosphogluconolactonase-like protein 2	0	2	4	4	4	3	0	1	0
P50278	321	SOL1_YEAST	6-phosphogluconolactonase-like protein 1	0	2	5	3	3	3	0	1	0
Q02892	647	NOG1_YEAST	Nucleolar GTP-binding protein 1	0	0	0	6	7	5	0	0	0
P32787	269	MG101_YEAST	Mitochondrial genome maintenance protein MGM101	0	0	0	4	6	7	0	0	0
P38861	518	NMD3_YEAST	60S ribosomal export protein NMD3	1	1	1	3	6	5	0	0	0
P39743	482	RV167_YEAST	Reduced viability upon starvation protein 167	2	1	3	2	5	4	0	0	0
Q00772	484	SLT2_YEAST	Mitogen-activated protein kinase SLT2/MPK1	0	1	1	5	5	5	0	0	0
Q12285	212	MDY2_YEAST	Ubiquitin-like protein MDY2	0	2	3	3	4	5	0	0	0
P00128	127	QCR7_YEAST	Cytochrome b-c1 complex subunit 7, mitochondrial	0	1	2	5	4	4	0	0	0
P38295	451	MCFS2_YEAST	Medium-chain fatty acid ethyl ester synthase/esterase 2	0	1	2	4	6	3	0	0	0
P50085	310	PHB2_YEAST	Prohibitin-2	1	0	1	3	6	5	0	0	0
Q01080	415	RPA49_YEAST	DNA-directed RNA polymerase I subunit RPA49	0	0	0	6	5	5	0	0	0
Q08818	692	MSC6_YEAST	Meiotic sister-chromatid recombination protein 6, mitochondrial	0	0	0	6	6	4	0	0	0
P22336	621	RFA1_YEAST	Replication factor A protein 1	0	2	3	3	4	3	0	0	0
P40553	215	DOT5_YEAST	Peroxiredoxin DOT5	0	1	1	3	4	6	0	0	0
P43609	557	RSC8_YEAST	Chromatin structure-remodeling complex protein RSC8	0	1	1	4	6	3	0	0	0
Q04225	511	RRB1_YEAST	Ribosome assembly protein RRB1	1	1	1	7	3	2	0	0	0
Q12018	815	CDC53_YEAST	Cell division control protein 53	0	1	0	4	4	6	0	0	0
P27809	442	KRE2_YEAST	Glycolipid 2-alpha-mannosyltransferase	0	0	1	5	5	3	0	0	0
P29468	568	PAP_YEAST	Poly(A) polymerase	0	0	2	2	6	4	0	0	0
P38629	340	RFC3_YEAST	Replication factor C subunit 3	0	0	0	5	5	4	0	0	0
Q12271	1107	INP53_YEAST	Polyphosphatidylinositol phosphatase INP53	0	1	1	4	5	3	0	0	0
Q12451	1283	OSH2_YEAST	Oxysterol-binding protein homolog 2	0	1	2	2	5	4	0	0	0
O13297	549	CET1_YEAST	mRNA-capping enzyme subunit beta	0	0	2	3	4	4	0	0	0
P30822	1084	XPO1_YEAST	Exportin-1	0	4	3	0	1	1	1	0	3
P40483	696	YIK8_YEAST	Putative zinc metalloproteinase YIL108W	0	1	0	2	4	5	0	0	0
P43638	1398	MHP1_YEAST	MAP-homologous protein 1	0	0	0	2	3	7	0	0	0
P21269-2	537	CCA1_YEAST	Isoform Cytoplasmic+nuclear 1 of CCA tRNA nucleotidyltransferase, mitochondrial	0	1	0	4	4	2	0	0	0
P53008	833	CWH41_YEAST	Mannosyl-oligosaccharide glucosidase	0	2	1	0	0	0	2	3	3
P12754	651	EI2BD_YEAST	Translation initiation factor eIF-2B subunit delta	0	0	0	4	3	3	0	0	0
P32769	611	HBS1_YEAST	Elongation factor 1 alpha-like protein	0	0	1	3	4	2	0	0	0
Q06010	1027	STE23_YEAST	A-factor-processing enzyme	0	0	2	0	0	0	0	1	6
P39101	391	CAJ1_YEAST	Protein CAJ1	4	5	5	8	8	6	0	0	0
P28707	216	SBA1_YEAST	Co-chaperone protein SBA1	1	7	6	0	0	0	5	3	5
P38886	268	RPN10_YEAST	26S proteasome regulatory subunit RPN10	2	4	5	2	5	3	1	2	3
P38845	465	CRP1_YEAST	Cruciform DNA-recognizing protein 1	2	4	4	1	1	4	2	2	3
Q08686	304	THTR_YEAST	Thiosulfate sulfurtransferase TUM1	1	2	5	2	2	2	3	2	4
P28495	268	CAPZA_YEAST	F-actin-capping protein subunit alpha	2	2	4	0	0	0	4	4	6
P32337	1089	IMB3_YEAST	Importin subunit beta-3	3	2	3	2	2	4	2	2	2
P40518	154	ARPC5_YEAST	Actin-related protein 2/3 complex subunit 5	0	4	4	4	4	5	0	0	0
P42842	904	EMW1_YEAST	Essential for maintenance of the cell wall protein 1	1	2	1	5	6	6	0	0	0
P25719	182	CYPC_YEAST	Peptidyl-prolyl cis-trans isomerase C, mitochondrial	2	3	5	0	0	0	2	3	5
Q12178	158	FCY1_YEAST	Cytosine deaminase	1	5	5	0	0	0	3	1	5
P08067	215	UCRI_YEAST	Cytochrome b-c1 complex subunit Rieske, mitochondrial	2	3	4	5	5	0	0	0	0
P21734	215	UBC1_YEAST	Ubiquitin-conjugating enzyme E2 1	2	3	3	0	0	0	3	3	5
P25373	110	GLRX1_YEAST	Glutaredoxin-1	1	3	3	0	0	0	4	2	6
P38555	223	YPT31_YEAST	GTP-binding protein YPT31/YPT8	1	1	2	5	6	4	0	0	0
P51996	222	YPT32_YEAST	GTP-binding protein YPT32/YPT11	1	1	2	4	6	4	0	0	0
P07172	385	HIS8_YEAST	Histidinol-phosphate aminotransferase	2	3	3	2	6	2	0	0	0
P38074	348	HMT1_YEAST	Protein arginine N-methyltransferase 1	1	2	3	3	5	2	1	1	0
Q03219	274	YM44_YEAST	Uncharacterized protein YMR178W	1	3	4	4	3	3	0	0	0
Q12462	236	PEX11_YEAST	Peroxisomal membrane protein PMP27	0	0	0	5	8	5	0	0	0
P06782	633	SNF1_YEAST	Carbon catabolite-derepressing protein kinase	0	2	3	5	5	2	0	0	0
P20424	541	SRP54_YEAST	Signal recognition particle subunit SRP54	1	1	0	5	5	5	0	0	0
P37303	387	GLY1_YEAST	Low specificity L-threonine aldolase	2	2	4	0	0	0	2	4	3
P39926	295	SSO2_YEAST	Protein SSO2	0	2	4	4	6	1	0	0	0
P40043	161	RGI1_YEAST	Respiratory growth induced protein 1	1	4	3	2	3	2	1	0	1
P12904	322	AAKG_YEAST	5'-AMP-activated protein kinase subunit gamma	1	2	2	4	5	2	0	0	0
P36015	200	YKT6_YEAST	Synaptobrevin homolog YKT6	3	2	5	0	0	0	2	1	3
P38795	714	NADE_YEAST	Glutamine-dependent NAD(+) synthetase	3	2	3	1	0	0	2	2	3
P47160	408	ENT3_YEAST	Epsin-3	1	3	1	4	3	4	0	0	0
P53885	366	MDG1_YEAST	Signal transduction protein MDG1	0	4	3	4	5	0	0	0	0
Q07500	545	NDH2_YEAST	External NADH-ubiquinone oxidoreductase 2, mitochondrial	0	1	2	5	5	3	0	0	0
P25586	316	KRR1_YEAST	KRR1 small subunit processome component	0	1	0	4	6	4	0	0	0
P39994	560	PXP1_YEAST	Putative 2-hydroxyacyl-CoA lyase	0	0	1	5	5	4	0	0	0
P53883	403	NOP13_YEAST	Nucleolar protein 13	0	0	0	4	7	4	0	0	0
Q07505	273	DLHH_YEAST	Putative carboxymethylenebutenolidase	1	2	3	0	0	0	3	2	4
Q08220	491	GSHB_YEAST	Glutathione synthetase	1	3	3	0	0	0	4	1	3
P12688	680	YPK1_YEAST	Serine/threonine-protein kinase YPK1	0	2	0	4	4	4	0	0	0
P18961	677	YPK2_YEAST	Serine/threonine-protein kinase YPK2/YKR2	0	1	0	1	2	2	0	0	0
P36035	616	JEN1_YEAST	Carboxylic acid transporter protein homolog	0	2	1	3	4	4	0	0	0
P12611	486	WHI2_YEAST	Growth regulation protein	0	0	0	2	1	0	0	0	0
P38144	1129	ISW1_YEAST	ISWI chromatin-remodeling complex ATPase ISW1	0	0	1	5	4	4	0	0	0
P38822	633	BZZ1_YEAST	Protein BZZ1	0	0	0	4	5	5	0	0	0
P40363	299	SFGH_YEAST	S-formylglutathione hydrolase	1	2	2	0	0	0	3	2	4
Q04660	807	ERB1_YEAST	Ribosome biogenesis protein ERB1	0	0	0	3	6	5	0	0	0
Q05788	311	PNPH_YEAST	Purine nucleoside phosphorylase	0	1	2	1	0	0	3	2	5
Q08412	411	CUE5_YEAST	Ubiquitin-binding protein CUE5	0	0	0	4	5	5	0	0	0
P39986	1215	ATC6_YEAST	Manganese-transporting ATPase 1	0	1	0	4	3	5	0	0	0
Q06697	393	CDC73_YEAST	Cell division control protein 73	0	1	1	4	4	3	0	0	0
Q12100	620	RTK1_YEAST	Probable serine/threonine-protein kinase RTK1	0	0	0	4	7	2	0	0	0
P23292	546	KC12_YEAST	Casein kinase I homolog 2	0	1	0	5	4	2	0	0	0
P32178	256	CHMU_YEAST	Chorismate mutase	0	3	3	0	0	0	3	1	2
P38821	490	DNPEP_YEAST	Aspartyl aminopeptidase 4	2	1	4	0	0	0	0	1	4
P38883	763	RIX1_YEAST	Pre-rRNA-processing protein RIX1	0	1	0	3	5	3	0	0	0
P40433	827	6P21_YEAST	6-phosphofructo-2-kinase 1	0	0	0	3	4	5	0	0	0
P43555	445	EMP47_YEAST	Protein EMP47	0	0	1	4	3	4	0	0	0
Q06408	635	ARO10_YEAST	Transaminated amino acid decarboxylase	0	0	0	3	5	4	0	0	0
Q08641	628	AB140_YEAST	tRNA(Thr) (cytosine(32)-N(3))-methyltransferase	1	2	3	2	4	0	0	0	0
P32458	415	CDC11_YEAST	Cell division control protein 11	0	1	1	3	2	4	0	0	0
P38069	597	MNN2_YEAST	Alpha-1,2-mannosyltransferase MNN2	0	2	1	2	3	3	0	0	0
P38809	366	YHP7_YEAST	Uncharacterized protein YHR097C	0	0	0	3	4	4	0	0	0
P38922	454	HRB1_YEAST	Protein HRB1	0	0	0	4	5	2	0	0	0
P17442	1178	PHO81_YEAST	Phosphate system positive regulatory protein PHO81	0	1	1	2	4	2	0	0	0
P53210	297	YG1B_YEAST	Uncharacterized protein YGR017W	0	0	0	4	2	4	0	0	0
P32264	428	PROB_YEAST	Glutamate 5-kinase	0	0	2	2	3	2	0	0	0
P35845	1188	OSH1_YEAST	Oxysterol-binding protein homolog 1	0	0	0	4	3	2	0	0	0
P89105	1077	CTR9_YEAST	RNA polymerase-associated protein CTR9	0	0	0	2	5	2	0	0	0
Q06106	887	MRD1_YEAST	Multiple RNA-binding domain-containing protein 1	0	0	0	1	5	3	0	0	0
P14922	966	CYC8_YEAST	General transcriptional corepressor CYC8	0	0	0	4	3	1	0	0	0
P31384	837	CCR4_YEAST	CCR4-Not complex 3'-5'-exoribonuclease subunit Ccr4	0	0	0	3	2	3	0	0	0
P32898	989	CYM1_YEAST	Mitochondrial presequence protease	0	2	2	0	2	0	0	0	2
P05749	121	RL22A_YEAST	60S ribosomal protein L22-A	4	3	4	5	5	6	1	0	2
P56628	122	RL22B_YEAST	60S ribosomal protein L22-B	2	0	2	3	3	4	0	0	0
P38197	257	PLPHP_YEAST	Pyridoxal phosphate homeostasis protein	2	4	5	1	1	0	4	5	6
P40202	249	CCS1_YEAST	Superoxide dismutase 1 copper chaperone	4	5	5	0	0	0	5	3	6
Q01976-2	212	ADPP_YEAST	Isoform 2 of ADP-ribose pyrophosphatase	3	4	2	4	3	2	4	2	3
P00729	532	CBPY_YEAST	Carboxypeptidase Y	2	5	5	1	1	0	5	1	5
P36139	283	PET10_YEAST	Protein PET10	0	3	3	7	6	6	0	0	0
P38986	381	ASPG1_YEAST	L-asparaginase 1	3	5	5	1	0	0	4	3	4
P11076	181	ARF1_YEAST	ADP-ribosylation factor 1	3	4	4	3	3	1	1	2	3
P19146	181	ARF2_YEAST	ADP-ribosylation factor 2	2	3	3	4	4	2	0	1	2
P20606	190	SAR1_YEAST	Small COPII coat GTPase SAR1	1	2	4	6	6	5	0	0	0
P15454	187	KGUA_YEAST	Guanylate kinase	2	5	5	0	0	0	3	2	6
P35732	738	DEF1_YEAST	RNA polymerase II degradation factor 1	0	2	3	5	6	4	0	0	0
P53723	404	YN8B_YEAST	UPF0674 endoplasmic reticulum membrane protein YNR021W	0	1	2	5	6	6	0	0	0
P05319	106	RLA2_YEAST	60S acidic ribosomal protein P2-alpha	2	1	3	6	5	0	1	0	1
P22768	420	ASSY_YEAST	Argininosuccinate synthase	2	3	3	0	1	0	4	2	4
P28817	500	HIBCH_YEAST	3-hydroxyisobutyryl-CoA hydrolase, mitochondrial	0	4	4	2	3	2	0	0	4
P38779	376	CIC1_YEAST	Proteasome-interacting protein CIC1	0	2	1	5	6	5	0	0	0
P40509	296	COPE_YEAST	Coatomer subunit epsilon	2	2	2	3	5	4	0	0	1
Q01852	431	TIM44_YEAST	Mitochondrial import inner membrane translocase subunit TIM44	0	1	1	5	6	6	0	0	0
P28789	327	HEM3_YEAST	Porphobilinogen deaminase	0	3	4	1	1	2	3	2	2
P38248	429	ECM33_YEAST	Cell wall protein ECM33	1	2	2	3	5	4	0	0	1
P47039	444	BNA3_YEAST	Probable kynurenine--oxoglutarate transaminase BNA3	0	3	3	3	5	4	0	0	0
Q01476	1272	UBP2_YEAST	Ubiquitin carboxyl-terminal hydrolase 2	0	1	0	7	4	6	0	0	0
P20434	215	RPAB1_YEAST	DNA-directed RNA polymerases I, II, and III subunit RPABC1	0	2	1	2	4	4	2	1	1
P32477	678	GSH1_YEAST	Glutamate--cysteine ligase	1	2	0	3	6	5	0	0	0
P36016	881	LHS1_YEAST	Heat shock protein 70 homolog LHS1	0	1	1	5	5	5	0	0	0
P06785	304	TYSY_YEAST	Thymidylate synthase	0	3	2	2	2	2	2	1	2
P54000	292	SUB1_YEAST	RNA polymerase II transcriptional coactivator SUB1	0	0	1	5	5	5	0	0	0
P10662	321	RT01_YEAST	37S ribosomal protein MRP1, mitochondrial	0	1	1	4	4	5	0	0	0
P12962	161	CAF20_YEAST	Cap-associated protein CAF20	0	0	0	4	7	4	0	0	0
P14907	823	NSP1_YEAST	Nucleoporin NSP1	0	0	0	3	7	0	0	0	0
P15700	204	KCY_YEAST	Uridylate kinase	2	3	1	0	0	0	4	2	3
P32263	286	P5CR_YEAST	Pyrroline-5-carboxylate reductase	1	1	1	3	3	3	1	1	1
P32366	345	VA0D_YEAST	V-type proton ATPase subunit d	0	2	3	5	5	0	0	0	0
P32447	279	ASF1_YEAST	Histone chaperone ASF1	0	2	3	0	0	0	3	2	5
P38523	228	GRPE_YEAST	GrpE protein homolog, mitochondrial	0	0	1	4	6	4	0	0	0
P38737	1868	ECM29_YEAST	Proteasome component ECM29	0	0	1	4	5	5	0	0	0
P40165	246	NNRE_YEAST	NAD(P)H-hydrate epimerase	1	2	3	2	4	3	0	0	0
P40693	322	RLP7_YEAST	Ribosome biogenesis protein RLP7	0	1	0	5	4	5	0	0	0
P47018	478	MTC1_YEAST	Maintenance of telomere capping protein 1	1	2	2	1	3	2	1	0	3
P25037	809	UBP1_YEAST	Ubiquitin carboxyl-terminal hydrolase 1	0	0	0	5	5	4	0	0	0
P27810	393	KTR1_YEAST	Alpha-1,2 mannosyltransferase KTR1	1	2	0	5	4	2	0	0	0
P32179	357	MET22_YEAST	3'(2'),5'-bisphosphate nucleotidase	1	2	2	0	0	0	4	1	4
P32501	712	EI2BE_YEAST	Translation initiation factor eIF-2B subunit epsilon	0	2	1	4	2	5	0	0	0
P32573	292	SPS19_YEAST	Peroxisomal 2,4-dienoyl-CoA reductase SPS19	0	0	1	3	5	5	0	0	0
P33775	817	PMT1_YEAST	Dolichyl-phosphate-mannose--protein mannosyltransferase 1	0	0	0	6	4	4	0	0	0
P38792	359	RRP4_YEAST	Exosome complex component RRP4	0	2	1	3	5	2	0	0	1
Q04344	158	HNT1_YEAST	Hit family protein 1	0	3	4	0	0	0	2	2	3
P32626	227	ENOPH_YEAST	Enolase-phosphatase E1	0	3	4	0	0	0	1	0	5
P36017	210	VPS21_YEAST	Vacuolar protein sorting-associated protein 21	0	1	0	3	6	3	0	0	0
P38698	397	PPX1_YEAST	Exopolyphosphatase	0	1	2	0	0	0	3	1	6
P41058	56	RS29B_YEAST	40S ribosomal protein S29-B	0	0	0	3	5	5	0	0	0
P41057	56	RS29A_YEAST	40S ribosomal protein S29-A	0	0	0	3	2	6	0	0	0
P46669	326	RPA43_YEAST	DNA-directed RNA polymerase I subunit RPA43	0	2	1	3	3	3	0	0	1
O74302	440	YD13A_YEAST	Transposon Ty1-DR4 Gag polyprotein	0	0	0	3	7	2	0	0	0
P0C2I8	440	YL14A_YEAST	Transposon Ty1-LR4 Gag polyprotein	0	0	0	3	6	2	0	0	0
P11938	827	RAP1_YEAST	DNA-binding protein RAP1	0	1	1	4	4	2	0	0	0
P12686	339	RT13_YEAST	37S ribosomal protein MRP13, mitochondrial	0	0	0	4	5	3	0	0	0
P25555	427	GBP2_YEAST	Single-strand telomeric DNA-binding protein GBP2	1	0	0	4	3	4	0	0	0
P28273	1286	OPLA_YEAST	5-oxoprolinase	1	1	3	1	1	1	0	1	3
P30657	266	PSB7_YEAST	Proteasome subunit beta type-7	2	0	2	1	2	0	2	0	3
P32342	167	SRP21_YEAST	Signal recognition particle subunit SRP21	0	1	0	4	4	3	0	0	0
P32349	654	RPC3_YEAST	DNA-directed RNA polymerase III subunit RPC3	0	1	0	4	4	3	0	0	0
P34217	668	PIN4_YEAST	RNA-binding protein PIN4	0	0	0	3	4	5	0	0	0
P38758	523	TDA3_YEAST	Putative oxidoreductase TDA3	0	1	4	1	2	3	0	0	1
Q04458	532	HFD1_YEAST	Fatty aldehyde dehydrogenase HFD1	0	0	0	4	5	3	0	0	0
Q06146	321	YL257_YEAST	Uncharacterized protein YLR257W	0	0	4	3	4	1	0	0	0
Q08235	291	BRX1_YEAST	Ribosome biogenesis protein BRX1	0	0	0	4	5	3	0	0	0
Q12496	1037	YO098_YEAST	Uncharacterized protein YOL098C	0	4	2	1	2	0	0	0	3
P07347	238	ARD1_YEAST	N-terminal acetyltransferase A complex catalytic subunit ARD1	2	0	2	3	4	0	0	0	0
P23287	553	PP2B1_YEAST	Serine/threonine-protein phosphatase 2B catalytic subunit A1	0	0	1	3	4	3	0	0	0
P32386	1661	YBT1_YEAST	ATP-dependent bile acid permease	0	0	1	4	3	3	0	0	0
P38712	501	RRP3_YEAST	ATP-dependent rRNA helicase RRP3	0	0	0	4	5	2	0	0	0
P54730	416	UBX4_YEAST	UBX domain-containing protein 4	0	0	0	2	4	5	0	0	0
P81449	96	ATPJ_YEAST	ATP synthase subunit e, mitochondrial	0	1	2	3	3	2	0	0	0
Q05785	613	ENT2_YEAST	Epsin-2	0	1	1	4	3	2	0	0	0
Q12518	454	ENT1_YEAST	Epsin-1	0	0	1	2	2	3	0	0	0
Q08193	484	GAS5_YEAST	1,3-beta-glucanosyltransferase GAS5	0	2	4	2	2	1	0	0	0
Q08822	631	ETFD_YEAST	Probable electron transfer flavoprotein-ubiquinone oxidoreductase, mitochondrial	0	1	0	2	5	3	0	0	0
P04051	1460	RPC1_YEAST	DNA-directed RNA polymerase III subunit RPC1	0	0	0	3	5	2	0	0	0
P13586	950	ATC1_YEAST	Calcium-transporting ATPase 1	0	0	0	3	2	5	0	0	0
P21538	810	REB1_YEAST	DNA-binding protein REB1	0	1	0	3	4	2	0	0	0
P36112	540	MIC60_YEAST	MICOS complex subunit MIC60	0	0	0	4	3	3	0	0	0
P38810	929	SFB3_YEAST	SED5-binding protein 3	0	3	1	1	4	1	0	0	0
Q03921	1698	DOP1_YEAST	Protein dopey	0	0	1	3	3	3	0	0	0
Q07623	225	NOP6_YEAST	Nucleolar protein 6	0	0	0	5	3	2	0	0	0
P06244	397	KAPA_YEAST	cAMP-dependent protein kinase type 1	1	1	0	2	4	1	0	0	0
P05986	398	KAPC_YEAST	cAMP-dependent protein kinase type 3	0	0	0	0	3	0	0	0	0
P21827	482	RCC1_YEAST	Guanine nucleotide exchange factor SRM1	0	1	0	2	3	3	0	0	0
P32892	752	DRS1_YEAST	ATP-dependent RNA helicase DRS1	0	0	0	2	3	4	0	0	0
P38080	1108	AKL1_YEAST	Serine/threonine-protein kinase AKL1	0	0	0	2	2	5	0	0	0
P46682	809	AP3B_YEAST	AP-3 complex subunit beta	0	0	0	2	4	3	0	0	0
Q01163	450	RT23_YEAST	37S ribosomal protein S23, mitochondrial	0	0	0	5	3	1	0	0	0
Q07844	837	RIX7_YEAST	Ribosome biogenesis ATPase RIX7	0	0	0	2	4	3	0	0	0
Q08179	573	MDM38_YEAST	Mitochondrial distribution and morphology protein 38	0	0	0	2	3	4	0	0	0
P04161	214	PUR3_YEAST	Phosphoribosylglycinamide formyltransferase	0	1	1	0	0	0	0	3	3
P25644	796	PAT1_YEAST	DNA topoisomerase 2-associated protein PAT1	0	0	1	1	2	4	0	0	0
P32523	503	PRP19_YEAST	Pre-mRNA-processing factor 19	0	0	0	2	4	2	0	0	0
P33331	125	NTF2_YEAST	Nuclear transport factor 2	0	1	3	0	0	0	1	1	2
P38167	1117	ECM21_YEAST	Protein ECM21	0	0	0	2	2	4	0	0	0
P38985	146	SRP14_YEAST	Signal recognition particle subunit SRP14	0	0	0	3	4	1	0	0	0
P38988	300	GGC1_YEAST	Mitochondrial GTP/GDP carrier protein 1	0	0	0	0	4	4	0	0	0
P39744	710	NOC2_YEAST	Nucleolar complex protein 2	0	0	0	2	3	3	0	0	0
P48445	690	BPL1_YEAST	Biotin--protein ligase	0	0	1	2	2	3	0	0	0
P48582	844	BRO1_YEAST	Vacuolar-sorting protein BRO1	0	0	0	1	3	4	0	0	0
P49367	693	LYS4_YEAST	Homoaconitase, mitochondrial	0	0	0	3	3	2	0	0	0
P11792	824	SCH9_YEAST	Serine/threonine-protein kinase SCH9	0	0	0	2	3	2	0	0	0
P14747	604	PP2B2_YEAST	Serine/threonine-protein phosphatase 2B catalytic subunit A2	0	0	0	1	3	3	0	0	0
P22213	666	SLY1_YEAST	Protein SLY1	0	2	0	1	4	0	0	0	0
P40348	353	RFC2_YEAST	Replication factor C subunit 2	0	0	0	2	1	4	0	0	0
P53076	958	VID30_YEAST	Vacuolar import and degradation protein 30	0	1	0	2	2	2	0	0	0
P53095	428	DSD1_YEAST	D-serine dehydratase	0	0	1	2	2	2	0	0	0
Q12009	286	TRMB_YEAST	tRNA (guanine-N(7)-)-methyltransferase	0	0	1	2	4	0	0	0	0
Q12019	4910	MDN1_YEAST	Midasin	0	0	0	1	4	2	0	0	0
P38333	483	ENP1_YEAST	Essential nuclear protein 1	0	0	0	2	3	1	0	0	0
P53044	361	UFD1_YEAST	Ubiquitin fusion degradation protein 1	0	0	0	2	4	0	0	0	0
Q07395	620	SYO1_YEAST	Synchronized import protein 1	1	0	0	1	4	0	0	0	0
P40498	721	UTP25_YEAST	U3 small nucleolar RNA-associated protein 25	0	0	0	2	2	1	0	0	0
P38836	430	ECM14_YEAST	Putative metallocarboxypeptidase ECM14	2	5	5	3	4	2	6	4	5
P38912	153	IF1A_YEAST	Eukaryotic translation initiation factor 1A	3	4	4	4	3	4	4	3	4
P25451	205	PSB3_YEAST	Proteasome subunit beta type-3	3	5	5	1	2	2	4	2	6
P25043	261	PSB2_YEAST	Proteasome subunit beta type-2	2	4	4	2	4	2	4	2	5
P36059	337	NNRD_YEAST	ATP-dependent (S)-NAD(P)H-hydrate dehydratase	2	4	3	4	4	4	2	1	2
Q12117	320	MRH1_YEAST	Protein MRH1	1	4	2	5	7	4	0	0	0
P38079	344	YRO2_YEAST	Protein YRO2	0	3	1	4	5	4	0	0	0
P32911	108	SUI1_YEAST	Eukaryotic translation initiation factor eIF-1	2	3	4	2	4	2	3	1	1
P46969	238	RPE_YEAST	Ribulose-phosphate 3-epimerase	0	4	4	0	0	0	4	4	6
Q12522	245	IF6_YEAST	Eukaryotic translation initiation factor 6	2	2	3	1	2	1	3	2	5
P07143	309	CY1_YEAST	Cytochrome c1, heme protein, mitochondrial	0	1	3	5	6	5	0	0	0
Q12207	173	NCE2_YEAST	Non-classical export protein 2	2	2	1	5	5	4	0	0	0
P38858	249	SOL3_YEAST	6-phosphogluconolactonase 3	4	2	3	0	0	0	2	4	3
Q03774	444	TRM82_YEAST	tRNA (guanine-N(7)-)-methyltransferase non-catalytic subunit TRM82	1	3	3	4	3	3	0	0	1
P11491	566	PPB_YEAST	Repressible alkaline phosphatase	0	2	5	0	0	0	3	3	4
P15873	258	PCNA_YEAST	Proliferating cell nuclear antigen	3	3	3	0	0	0	3	3	2
P32469	300	DPH5_YEAST	Diphthine methyl ester synthase	2	3	4	0	0	0	2	3	3
P53889	259	FMP41_YEAST	Uncharacterized mitochondrial hydrolase FMP41	1	2	1	2	5	3	1	1	1
Q05029	724	BCH1_YEAST	Protein BCH1	2	2	2	3	3	2	1	1	1
P22803	104	TRX2_YEAST	Thioredoxin-2	1	2	2	1	1	1	3	2	3
P22217	103	TRX1_YEAST	Thioredoxin-1	1	0	2	1	1	1	1	1	1
P38109	508	YBY9_YEAST	Putative serine carboxypeptidase YBR139W	1	1	2	2	3	4	0	1	2
P40188	164	RGI2_YEAST	Respiratory growth induced protein 2	0	2	2	5	5	2	0	0	0
P47044	245	YJF5_YEAST	LOG family protein YJL055W	1	2	3	0	1	0	3	3	3
P53163	194	MNP1_YEAST	54S ribosomal protein L12, mitochondrial	0	1	3	4	3	3	1	0	1
Q03973	246	HMO1_YEAST	High mobility group protein 1	1	0	2	4	5	4	0	0	0
P04037	155	COX4_YEAST	Cytochrome c oxidase subunit 4, mitochondrial	2	3	4	0	0	0	1	2	3
P38325	134	OM14_YEAST	Mitochondrial outer membrane protein OM14	1	1	2	4	3	4	0	0	0
P42942	411	YG4I_YEAST	Uncharacterized GTP-binding protein YGR210C	1	2	1	3	4	4	0	0	0
P32190	709	GLPK_YEAST	Glycerol kinase	0	2	2	2	2	3	1	1	1
P51601	243	GCH1_YEAST	GTP cyclohydrolase 1	0	2	2	3	2	5	0	0	0
P53261	605	PESC_YEAST	Pescadillo homolog	0	1	1	4	4	4	0	0	0
Q04175	944	SXM1_YEAST	Importin beta SMX1	1	2	3	1	1	1	1	1	3
Q04410	372	GRH1_YEAST	GRASP65 homolog protein 1	0	2	1	3	5	3	0	0	0
Q07629	317	YD218_YEAST	Uncharacterized membrane protein YDL218W	0	0	0	4	6	4	0	0	0
Q12511	572	PDP1_YEAST	[Pyruvate dehydrogenase [acetyl-transferring]]-phosphatase 1, mitochondrial	0	1	1	3	5	4	0	0	0
P00044	109	CYC1_YEAST	Cytochrome c isoform 1	1	2	3	2	3	2	0	0	0
P19073	191	CDC42_YEAST	Cell division control protein 42	1	0	0	4	4	4	0	0	0
P33317	147	DUT_YEAST	Deoxyuridine 5'-triphosphate nucleotidohydrolase	2	1	2	0	0	0	2	2	4
P38439	464	LEO1_YEAST	RNA polymerase-associated protein LEO1	0	0	1	4	5	3	0	0	0
P89886	181	TMA20_YEAST	Translation machinery-associated protein 20	0	1	3	3	2	4	0	0	0
Q05979	453	KYNU_YEAST	Kynureninase	1	3	2	0	0	0	2	1	4
P06245	380	KAPB_YEAST	cAMP-dependent protein kinase type 2	1	1	1	2	2	5	0	0	0
P11633	99	NHP6B_YEAST	Non-histone chromosomal protein 6B	0	0	0	4	4	4	0	0	0
P22696	170	ESS1_YEAST	Peptidyl-prolyl cis-trans isomerase ESS1	0	0	4	3	3	2	0	0	0
P36041	632	EAP1_YEAST	Protein EAP1	0	0	0	4	4	4	0	0	0
P38281	316	APD1_YEAST	Actin patches distal protein 1	1	2	0	1	5	1	1	1	0
P38765	294	YHI9_YEAST	Uncharacterized isomerase YHI9	1	2	2	0	0	0	2	1	4
P47119	197	ITPA_YEAST	Inosine triphosphate pyrophosphatase	1	1	3	0	0	0	2	2	3
P48362	394	HGH1_YEAST	Protein HGH1	0	2	2	0	0	0	2	1	5
Q07953	250	SDO1_YEAST	Ribosome maturation protein SDO1	0	2	2	3	3	2	0	0	0
Q12434	202	GDIR_YEAST	Rho GDP-dissociation inhibitor	0	2	2	0	0	0	3	0	5
P25369	354	LSB5_YEAST	LAS seventeen-binding protein 5	1	1	3	1	0	1	1	1	2
P32474	517	EUG1_YEAST	Protein disulfide-isomerase EUG1	1	2	2	0	0	0	1	1	4
P32621	518	GDA1_YEAST	Guanosine-diphosphatase	0	0	2	2	3	4	0	0	0
P36049	427	EBP2_YEAST	rRNA-processing protein EBP2	0	0	0	3	5	3	0	0	0
P38773	246	DOG2_YEAST	2-deoxyglucose-6-phosphate phosphatase 2	0	2	3	0	0	0	2	1	3
P53925	644	YNL5_YEAST	Uncharacterized vacuolar membrane protein YNL115C	0	1	1	2	4	3	0	0	0
Q06705	408	CSR1_YEAST	Phosphatidylinositol transfer protein CSR1	0	0	2	4	2	3	0	0	0
Q07451	203	YET3_YEAST	Endoplasmic reticulum transmembrane protein 3	0	0	0	3	4	4	0	0	0
P10823	449	GPA2_YEAST	Guanine nucleotide-binding protein alpha-2 subunit	0	0	1	4	3	2	0	0	0
P25343	265	RV161_YEAST	Reduced viability upon starvation protein 161	0	1	2	3	3	1	0	0	0
P36046	403	MIA40_YEAST	Mitochondrial intermembrane space import and assembly protein 40	1	2	3	0	0	0	1	0	3
P38264	188	PHO88_YEAST	SRP-independent targeting protein 3	0	0	1	4	2	3	0	0	0
P43619	295	NADC_YEAST	Nicotinate-nucleotide pyrophosphorylase [carboxylating]	0	0	2	0	0	0	2	1	5
Q05515	481	SVF1_YEAST	Survival factor 1	0	2	1	0	0	0	2	1	4
Q12012	251	YO289_YEAST	Uncharacterized protein YOR289W	2	2	2	0	1	1	1	0	1
Q99257	599	MEX67_YEAST	mRNA export factor MEX67	0	0	2	3	3	2	0	0	0
P09880	827	TRNL_YEAST	tRNA ligase	0	0	0	3	2	4	0	0	0
P12687	371	RM02_YEAST	54S ribosomal protein L2, mitochondrial	0	0	0	3	3	3	0	0	0
P14906	663	SEC63_YEAST	Protein translocation protein SEC63	0	1	1	2	4	1	0	0	0
P29704	444	FDFT_YEAST	Squalene synthase	0	1	1	3	2	2	0	0	0
P36145	328	T2EB_YEAST	Transcription initiation factor IIE subunit beta	0	1	0	2	2	4	0	0	0
P36534	297	RM40_YEAST	54S ribosomal protein L40, mitochondrial	0	0	0	2	5	2	0	0	0
P38787	379	PANE_YEAST	2-dehydropantoate 2-reductase	1	0	2	0	0	0	2	1	3
P53316	781	YG5B_YEAST	Uncharacterized RNA-binding protein YGR250C	0	0	0	4	3	2	0	0	0
Q01454	927	CTF4_YEAST	DNA polymerase alpha-binding protein	0	1	0	2	4	2	0	0	0
Q02931	896	UTP17_YEAST	NET1-associated nuclear protein 1	0	1	0	1	4	3	0	0	0
Q06624	347	RHC31_YEAST	DNA damage tolerance protein RHC31	0	1	3	1	0	0	2	0	2
Q12289	327	CRC1_YEAST	Mitochondrial carnitine carrier	0	1	0	4	2	2	0	0	0
Q12387	796	NAA25_YEAST	N-terminal acetyltransferase B complex subunit MDM20	0	0	0	2	3	4	0	0	0
Q86ZR7	236	YKD3A_YEAST	Uncharacterized hydrolase YKL033W-A	0	3	3	0	0	0	0	0	3
P15565-2	554	TRM1_YEAST	Isoform 2 of tRNA (guanine(26)-N(2))-dimethyltransferase, mitochondrial	0	0	0	2	3	3	0	0	0
P17883	1432	SKI3_YEAST	Superkiller protein 3	0	0	0	3	2	3	0	0	0
P39013	349	END3_YEAST	Actin cytoskeleton-regulatory complex protein END3	0	0	0	3	4	1	0	0	0
P39727	415	ERV46_YEAST	ER-derived vesicles protein ERV46	0	0	0	2	3	3	0	0	0
P40035	300	PIC2_YEAST	Mitochondrial phosphate carrier protein 2	0	0	0	2	3	3	0	0	0
P43577	159	GNA1_YEAST	Glucosamine 6-phosphate N-acetyltransferase	0	1	2	0	0	0	1	0	4
P46151	657	MTHR1_YEAST	Methylenetetrahydrofolate reductase 1	0	0	1	2	3	2	0	0	0
P53064	558	RTF1_YEAST	RNA polymerase-associated protein RTF1	0	0	0	2	4	2	0	0	0
P53868	555	ALG9_YEAST	Alpha-1,2-mannosyltransferase ALG9	0	0	0	3	3	2	0	0	0
Q03533	586	TDA1_YEAST	Serine/threonine-protein kinase TDA1	0	0	0	3	3	2	0	0	0
Q07878	3144	VPS13_YEAST	Vacuolar protein sorting-associated protein 13	0	0	1	2	4	1	0	0	0
Q08285	240	RRP40_YEAST	Exosome complex component RRP40	0	1	1	1	4	1	0	0	0
Q12164	279	POM33_YEAST	Pore membrane protein of 33 kDa	0	0	0	3	3	2	0	0	0
Q12405	387	LPX1_YEAST	Peroxisomal membrane protein LPX1	0	0	0	2	3	3	0	0	0
P24583	1151	KPC1_YEAST	Protein kinase C-like 1	0	0	0	3	3	1	0	0	0
P32604	452	F26_YEAST	Fructose-2,6-bisphosphatase	0	0	0	2	2	3	0	0	0
P38630	861	RFC1_YEAST	Replication factor C subunit 1	0	0	0	3	2	2	0	0	0
P38789	453	SSF1_YEAST	Ribosome biogenesis protein SSF1	0	0	0	1	4	2	0	0	0
P40008	231	FMP52_YEAST	Protein FMP52, mitochondrial	0	1	1	2	2	1	0	0	0
P43583	2143	BLM10_YEAST	Proteasome activator BLM10	0	0	0	1	4	2	0	0	0
P47116	818	PTK2_YEAST	Serine/threonine-protein kinase PTK2/STK2	0	0	0	1	3	3	0	0	0
P53848	824	FOL1_YEAST	Folic acid synthesis protein FOL1	0	0	1	1	3	2	0	0	0
P80428	489	ARP4_YEAST	Actin-related protein 4	0	1	2	1	2	1	0	0	0
Q06137	509	YL345_YEAST	Putative 6-phosphofructo-2-kinase/fructose-2,6-bisphosphatase YLR345W	0	0	0	2	4	1	0	0	0
Q06218	594	DBP9_YEAST	ATP-dependent RNA helicase DBP9	0	0	0	1	4	2	0	0	0
Q99288	334	DET1_YEAST	Broad-range acid phosphatase DET1	0	0	1	2	4	0	0	0	0
P10507	462	MPPB_YEAST	Mitochondrial-processing peptidase subunit beta	0	0	1	1	2	2	0	0	0
P30619	724	SEC1_YEAST	Protein transport protein SEC1	0	0	0	2	2	2	0	0	0
P37304	830	PAM1_YEAST	Protein PAM1	0	0	0	2	1	3	0	0	0
P39960	2167	BEM2_YEAST	GTPase-activating protein BEM2/IPL2	0	0	0	2	2	2	0	0	0
P53859	292	CSL4_YEAST	Exosome complex component CSL4	0	1	1	2	1	1	0	0	0
Q03028	310	ODC1_YEAST	Mitochondrial 2-oxodicarboxylate carrier 1	0	0	0	1	3	2	0	0	0
Q04728	441	ARGJ_YEAST	Arginine biosynthesis bifunctional protein ArgJ, mitochondrial	0	0	2	0	0	0	0	0	4
Q06489	411	MTNA_YEAST	Methylthioribose-1-phosphate isomerase	0	0	0	0	0	0	1	2	3
Q07657	551	SHS1_YEAST	Seventh homolog of septin 1	0	0	0	2	1	3	0	0	0
Q12008	311	PMG2_YEAST	Phosphoglycerate mutase 2	0	1	1	0	0	0	1	1	2
P27929	486	NAM9_YEAST	37S ribosomal protein NAM9, mitochondrial	0	0	0	1	4	0	0	0	0
P29469	868	MCM2_YEAST	DNA replication licensing factor MCM2	0	0	0	3	1	1	0	0	0
P32335	436	MSS51_YEAST	Protein MSS51, mitochondrial	0	0	0	2	2	1	0	0	0
P35723	206	YET1_YEAST	Endoplasmic reticulum transmembrane protein 1	0	0	0	0	3	2	0	0	0
P40959	511	MVP1_YEAST	Sorting nexin MVP1	0	0	0	0	2	3	0	0	0
P46982	586	MNN5_YEAST	Alpha-1,2-mannosyltransferase MNN5	0	0	0	1	3	1	0	0	0
P47077	666	NOP9_YEAST	Nucleolar protein 9	0	0	0	1	3	1	0	0	0
P53043	513	PPT1_YEAST	Serine/threonine-protein phosphatase T	0	0	2	1	0	2	0	0	0
P53063	387	DXO_YEAST	Decapping nuclease RAI1	0	0	0	2	2	1	0	0	0
P69771	204	DID2_YEAST	Vacuolar protein-sorting-associated protein 46	0	2	0	0	0	3	0	0	0
P41895	735	T2FA_YEAST	Transcription initiation factor IIF subunit alpha	0	0	0	0	1	3	0	0	0
P25619	332	HSP30_YEAST	30 kDa heat shock protein	2	3	4	5	4	4	0	0	0
P47085	338	MHO1_YEAST	MEMO1 family protein MHO1	0	3	3	4	3	2	3	1	3
Q3E7X9	67	RS28A_YEAST	40S ribosomal protein S28-A	4	3	3	4	4	3	0	0	1
P0C0X0	67	RS28B_YEAST	40S ribosomal protein S28-B	4	3	3	4	4	3	0	0	0
P39726	170	GCSH_YEAST	Glycine cleavage system H protein, mitochondrial	1	4	4	0	0	0	4	2	5
P53250	332	TWF1_YEAST	Twinfilin-1	2	3	3	4	4	4	0	0	0
P47089	198	DENR_YEAST	Translation machinery-associated protein 22	0	4	3	4	4	3	0	0	0
P53111	347	ARI1_YEAST	NADPH-dependent aldehyde reductase ARI1	3	2	4	0	0	0	3	2	3
P53633	176	PRA1_YEAST	Prenylated Rab acceptor 1	1	3	2	3	4	4	0	0	0
P04650	51	RL39_YEAST	60S ribosomal protein L39	1	1	1	4	5	4	0	0	0
P23724	241	PSB6_YEAST	Proteasome subunit beta type-6	0	1	1	3	4	3	1	1	1
P36018	234	YPT52_YEAST	GTP-binding protein YPT52	0	2	2	3	3	3	0	0	2
P47096	177	3HAO_YEAST	3-hydroxyanthranilate 3,4-dioxygenase	2	2	3	0	0	0	2	1	4
P17695-2	109	GLRX2_YEAST	Isoform Cytoplasmic of Glutaredoxin-2	0	1	3	1	1	1	1	0	4
P19955	123	RT31_YEAST	37S ribosomal protein YMR-31, mitochondrial	0	0	0	4	4	4	0	0	0
P32445	135	RIM1_YEAST	Single-stranded DNA-binding protein RIM1, mitochondrial	0	2	2	1	2	2	1	0	2
P32939	208	YPT7_YEAST	Ypt/Rab-type GTPase YPT7	1	1	1	3	2	2	1	0	1
Q08225	711	DPP3_YEAST	Probable dipeptidyl peptidase 3	1	3	1	0	0	0	2	1	4
Q12233	115	ATPN_YEAST	ATP synthase subunit g, mitochondrial	1	1	2	3	3	2	0	0	0
P38626	284	NCB5R_YEAST	NADH-cytochrome b5 reductase 1	0	1	1	2	3	4	0	0	0
Q12305	139	RDL1_YEAST	Thiosulfate:glutathione sulfurtransferase	1	2	5	0	0	0	1	1	1
P20433	221	RPB4_YEAST	DNA-directed RNA polymerase II subunit RPB4	0	0	1	3	3	3	0	0	0
P23202	354	URE2_YEAST	Transcriptional regulator URE2	0	1	2	2	2	3	0	0	0
P23291	538	KC11_YEAST	Casein kinase I homolog 1	0	1	0	3	3	3	0	0	0
P36024	562	SIS2_YEAST	Phosphopantothenoylcysteine decarboxylase subunit SIS2	0	1	1	2	2	4	0	0	0
Q08438	674	VHS3_YEAST	Phosphopantothenoylcysteine decarboxylase subunit VHS3	0	1	1	2	2	2	0	0	0
P42935	788	ELP2_YEAST	Elongator complex protein 2	1	2	1	0	0	0	3	1	2
P47154	453	STE24_YEAST	CAAX prenyl protease 1	0	0	0	3	4	3	0	0	0
Q03497	939	STE20_YEAST	Serine/threonine-protein kinase STE20	0	1	0	3	3	3	0	0	0
P11632	93	NHP6A_YEAST	Non-histone chromosomal protein 6A	0	2	1	3	3	0	0	0	0
P32502	381	EI2BB_YEAST	Translation initiation factor eIF-2B subunit beta	1	1	1	2	2	2	0	0	0
P33307	960	CSE1_YEAST	Importin alpha re-exporter	0	1	3	0	0	0	1	1	3
P38353	490	SSH1_YEAST	Sec sixty-one protein homolog	0	2	0	1	4	2	0	0	0
P50086	228	PSD10_YEAST	Probable 26S proteasome regulatory subunit p28	0	2	3	0	0	0	1	1	2
Q03264	515	NGL2_YEAST	RNA exonuclease NGL2	0	1	0	3	3	2	0	0	0
Q06338	283	BCP1_YEAST	Protein BCP1	0	0	0	2	3	2	0	0	2
Q07651	309	FMP45_YEAST	SUR7 family protein FMP45	0	0	1	2	3	3	0	0	0
Q12028	832	AP1G1_YEAST	AP-1 complex subunit gamma-1	0	2	1	3	1	2	0	0	0
P10356	443	YEY2_YEAST	Uncharacterized protein YER152C	0	2	2	1	0	1	0	0	2
P28625	365	YIM1_YEAST	Protein YIM1	0	0	1	2	3	2	0	0	0
P31382	759	PMT2_YEAST	Dolichyl-phosphate-mannose--protein mannosyltransferase 2	0	2	0	1	2	3	0	0	0
P38234	210	RFS1_YEAST	Protein RFS1	0	2	3	0	0	0	0	1	2
P43569	289	CAF16_YEAST	CCR4-associated factor 16	2	0	1	0	0	0	2	1	2
P46992	396	YJR1_YEAST	Cell wall protein YJL171C	0	1	1	2	2	2	0	0	0
P53849	153	GIS2_YEAST	Zinc finger protein GIS2	0	2	3	0	0	0	0	0	3
Q04373	656	PUF6_YEAST	Pumilio homology domain family member 6	0	0	0	1	4	3	0	0	0
Q06252	201	YL179_YEAST	Uncharacterized protein YLR179C	1	1	1	0	0	0	2	1	2
Q06704	911	IMH1_YEAST	Golgin IMH1	0	0	0	2	3	3	0	0	0
Q07589	356	YD144_YEAST	Uncharacterized protein YDL144C	0	1	0	3	2	2	0	0	0
Q12165	160	ATPD_YEAST	ATP synthase subunit delta, mitochondrial	1	1	2	1	1	1	1	0	0
P15436	1097	DPOD_YEAST	DNA polymerase delta catalytic subunit	0	0	0	2	3	2	0	0	0
P32347	362	DCUP_YEAST	Uroporphyrinogen decarboxylase	0	0	3	0	0	0	2	1	1
P32915	480	SC61A_YEAST	Protein transport protein SEC61	0	1	0	2	2	2	0	0	0
P36516	390	RM03_YEAST	54S ribosomal protein L3, mitochondrial	0	0	0	2	3	2	0	0	0
P36519	292	RM07_YEAST	54S ribosomal protein L7, mitochondrial	0	0	0	2	3	2	0	0	0
P38145	238	RISA_YEAST	Riboflavin synthase	0	1	1	0	0	0	3	0	2
P38217	918	IMB2_YEAST	Importin subunit beta-2	0	1	0	1	3	2	0	0	0
P40029	184	MSRA_YEAST	Peptide methionine sulfoxide reductase	1	2	0	0	0	0	1	1	2
P40471	297	AYR1_YEAST	NADPH-dependent 1-acyldihydroxyacetone phosphate reductase	0	1	0	2	2	2	0	0	0
P41903	349	PTE1_YEAST	Peroxisomal acyl-coenzyme A thioester hydrolase 1	0	0	0	2	3	2	0	0	0
P43586	204	LOC1_YEAST	60S ribosomal subunit assembly/export protein LOC1	0	0	0	2	3	2	0	0	0
P53072	289	TAN1_YEAST	tRNA acetyltransferase TAN1	1	0	2	0	0	0	2	0	2
P53741	515	BRE5_YEAST	UBP3-associated protein BRE5	0	0	0	2	2	3	0	0	0
P53875	158	RM19_YEAST	54S ribosomal protein L19, mitochondrial	0	0	0	2	3	2	0	0	0
Q02887	496	ATG21_YEAST	Autophagy-related protein 21	0	0	0	3	2	2	0	0	0
Q05580	639	HEL2_YEAST	E3 ubiquitin-protein ligase HEL2	0	1	1	2	1	2	0	0	0
Q06678	367	RM35_YEAST	54S ribosomal protein L35, mitochondrial	0	0	0	3	2	2	0	0	0
Q12031	575	ACEB_YEAST	Mitochondrial 2-methylisocitrate lyase	0	2	2	0	0	1	1	0	1
Q12344	894	GYP5_YEAST	GTPase-activating protein GYP5	0	0	0	3	2	2	0	0	0
Q12396	444	EMP46_YEAST	Protein EMP46	0	0	0	2	4	1	0	0	0
P18900	473	COQ1_YEAST	Hexaprenyl pyrophosphate synthase, mitochondrial	0	0	0	2	3	1	0	0	0
P25298	677	RNA14_YEAST	mRNA 3'-end-processing protein RNA14	0	0	0	2	2	2	0	0	0
P31374	1356	PSK1_YEAST	Serine/threonine-protein kinase PSK1	0	0	0	2	3	1	0	0	0
P32495	156	NHP2_YEAST	H/ACA ribonucleoprotein complex subunit NHP2	0	0	0	2	2	2	0	0	0
P32505	525	NAB2_YEAST	Nuclear polyadenylated RNA-binding protein NAB2	0	0	0	1	2	3	0	0	0
P32660	1571	ATC5_YEAST	Phospholipid-transporting ATPase DNF1	0	0	0	2	3	1	0	0	0
P33333	303	PLSC_YEAST	Probable 1-acyl-sn-glycerol-3-phosphate acyltransferase	0	0	0	1	2	3	0	0	0
P33767	430	OSTB_YEAST	Dolichyl-diphosphooligosaccharide--protein glycosyltransferase subunit WBP1	0	0	0	3	2	1	0	0	0
P35179	80	SC61G_YEAST	Protein transport protein SSS1	0	0	0	1	2	3	0	0	0
P35191	511	MDJ1_YEAST	DnaJ homolog 1, mitochondrial	0	0	0	2	2	2	0	0	0
P38130	404	KTR3_YEAST	Probable mannosyltransferase KTR3	0	0	1	1	3	1	0	0	0
P39998	551	EDC3_YEAST	Enhancer of mRNA-decapping protein 3	0	0	0	2	2	2	0	0	0
Q00245	231	RHO3_YEAST	GTP-binding protein RHO3	0	0	1	2	2	1	0	0	0
Q02805	837	ROD1_YEAST	Protein ROD1	0	0	0	2	3	1	0	0	0
Q03337	283	TRS31_YEAST	Trafficking protein particle complex subunit 31	0	0	0	2	2	2	0	0	0
Q06287	252	NEP1_YEAST	Ribosomal RNA small subunit methyltransferase NEP1	0	0	0	3	2	1	0	0	0
Q08645	548	FOLE_YEAST	Folylpolyglutamate synthase	1	1	0	1	1	2	0	0	0
Q08965	1183	BMS1_YEAST	Ribosome biogenesis protein BMS1	0	0	0	3	2	1	0	0	0
Q08979	651	KEL3_YEAST	Kelch repeat-containing protein 3	1	0	0	0	2	3	0	0	0
Q12032	185	AIM41_YEAST	Altered inheritance of mitochondria protein 41, mitochondrial	1	1	1	1	0	2	0	0	0
P03872	296	REP2_YEAST	Partitioning protein REP2	0	0	0	1	2	2	0	0	0
P11914	482	MPPA_YEAST	Mitochondrial-processing peptidase subunit alpha	0	0	1	1	2	0	0	0	1
P26793	382	FEN1_YEAST	Flap endonuclease 1	0	0	1	2	1	1	0	0	0
P32317	509	AFG1_YEAST	Protein AFG1	0	0	0	1	3	1	0	0	0
P32387	263	RM41_YEAST	54S ribosomal protein L41, mitochondrial	0	0	0	2	1	2	0	0	0
P32628	398	RAD23_YEAST	UV excision repair protein RAD23	0	1	2	0	0	0	0	0	2
P35817	686	BDF1_YEAST	Bromodomain-containing factor 1	0	0	0	2	3	0	0	0	0
P36081	392	PSG1_YEAST	PMA1 stabilization in the Golgi protein 1	0	0	0	1	3	1	0	0	0
P36148	743	GPT2_YEAST	Glycerol-3-phosphate O-acyltransferase 2	0	0	0	2	2	1	0	0	0
P38112	773	MAK5_YEAST	ATP-dependent RNA helicase MAK5	0	0	0	1	2	2	0	0	0
P38142	488	YB91_YEAST	Probable metabolite transport protein YBR241C	0	0	0	2	2	1	0	0	0
P38753	452	HSE1_YEAST	Class E vacuolar protein-sorting machinery protein HSE1	0	0	0	1	3	1	0	0	0
P38797	343	PP2C7_YEAST	Protein phosphatase 2C homolog 7, mitochondrial	0	0	2	0	1	0	0	0	2
P38890	526	SET5_YEAST	Putative protein lysine methyltransferase SET5	0	0	0	3	1	1	0	0	0
P40086	486	COX15_YEAST	Cytochrome c oxidase assembly protein COX15	0	0	0	3	1	1	0	0	0
P40087	428	DDI1_YEAST	DNA damage-inducible protein 1	0	0	0	2	1	2	0	0	0
P40161	455	RT106_YEAST	Histone chaperone RTT106	0	0	0	2	1	2	0	0	0
P40561	250	SGN1_YEAST	RNA-binding protein SGN1	0	0	0	1	2	2	0	0	0
P40563	679	AIM21_YEAST	Altered inheritance of mitochondria protein 21	0	0	0	1	1	3	0	0	0
P41543	476	OST1_YEAST	Dolichyl-diphosphooligosaccharide--protein glycosyltransferase subunit 1	0	0	0	1	2	2	0	0	0
P42826	600	XKS1_YEAST	Xylulose kinase	0	1	1	0	0	0	1	0	2
P48837	541	NUP57_YEAST	Nucleoporin NUP57	0	0	0	1	2	2	0	0	0
P49954	291	NIT3_YEAST	Omega-amidase NIT3	0	1	1	0	1	0	0	0	2
P52490	153	UBC13_YEAST	Ubiquitin-conjugating enzyme E2 13	0	1	2	0	0	0	0	1	1
P53551	258	H1_YEAST	Histone H1	0	0	0	3	1	1	0	0	0
P53946	755	ARP5_YEAST	Actin-related protein 5	0	0	0	2	2	1	0	0	0
Q02875	849	SYH1_YEAST	SMY2 homolog 2	0	0	0	1	2	2	0	0	0
Q04600	565	TMA64_YEAST	Translation machinery-associated protein 64	0	0	0	1	2	2	0	0	0
Q06449	215	PIN3_YEAST	[PSI+] inducibility protein 3	0	0	0	1	2	2	0	0	0
Q07897	291	CMS1_YEAST	Protein CMS1	0	1	0	3	1	0	0	0	0
Q12404	318	MPD1_YEAST	Protein disulfide-isomerase MPD1	0	0	0	1	2	2	0	0	0
Q12406	477	ARP7_YEAST	Actin-related protein 7	0	0	0	1	3	1	0	0	0
Q12432	401	EAF3_YEAST	Chromatin modification-related protein EAF3	0	0	0	1	3	1	0	0	0
Q92331	675	VPS5_YEAST	Vacuolar protein sorting-associated protein 5	0	0	0	1	3	1	0	0	0
Q99321	188	DDP1_YEAST	Diphosphoinositol polyphosphate phosphohydrolase DDP1	0	0	1	2	2	0	0	0	0
P35842	467	PPAB_YEAST	Acid phosphatase PHO11	0	3	1	0	0	0	0	0	0
P14164	731	ABF1_YEAST	ARS-binding factor 1	0	0	0	1	3	0	0	0	0
P15442	1659	GCN2_YEAST	eIF-2-alpha kinase GCN2	0	0	1	1	0	0	0	0	2
P22276	1149	RPC2_YEAST	DNA-directed RNA polymerase III subunit RPC2	0	0	0	2	2	0	0	0	0
P25340	473	ERG4_YEAST	Delta(24(24(1)))-sterol reductase	0	0	0	1	2	1	0	0	0
P25655	2108	NOT1_YEAST	General negative regulator of transcription subunit 1	0	0	0	2	1	1	0	0	0
P28007	205	GAR1_YEAST	H/ACA ribonucleoprotein complex subunit GAR1	0	0	0	2	2	0	0	0	0
P30665	933	MCM4_YEAST	DNA replication licensing factor MCM4	0	0	0	1	2	1	0	0	0
P32832	435	RSC7_YEAST	Chromatin structure-remodeling complex subunit RSC7	0	0	0	0	1	3	0	0	0
P36037	715	DOA1_YEAST	Protein DOA1	0	0	0	0	0	0	2	0	2
P36100	482	T2EA_YEAST	Transcription initiation factor IIE subunit alpha	0	0	1	3	0	0	0	0	0
P38286	347	MKAR_YEAST	Very-long-chain 3-oxoacyl-CoA reductase	0	0	0	1	2	1	0	0	0
P38862	630	ATG7_YEAST	Ubiquitin-like modifier-activating enzyme ATG7	0	0	0	1	2	1	0	0	0
P42945	1769	UTP10_YEAST	U3 small nucleolar RNA-associated protein 10	0	0	0	0	2	2	0	0	0
P53140	646	RMD9_YEAST	Protein RMD9, mitochondrial	0	0	0	3	1	0	0	0	0
P53256	223	RRP46_YEAST	Exosome complex component RRP46	0	1	0	0	2	1	0	0	0
P53874	792	UBP10_YEAST	Ubiquitin carboxyl-terminal hydrolase 10	0	0	0	0	1	3	0	0	0
P53953	876	SFB2_YEAST	SED5-binding protein 2	0	0	0	1	2	1	0	0	0
Q04322	720	GYL1_YEAST	Probable GTPase-activating protein GYL1	0	0	0	1	0	3	0	0	0
Q05567	589	SGPL_YEAST	Sphingosine-1-phosphate lyase	0	0	0	0	2	2	0	0	0
Q06344	628	ESF1_YEAST	Pre-rRNA-processing protein ESF1	0	0	0	0	3	1	0	0	0
Q08969	168	GRE1_YEAST	Protein GRE1	0	1	2	0	0	0	0	0	1
Q12149	733	RRP6_YEAST	Exosome complex exonuclease RRP6	0	0	0	1	1	2	0	0	0
Q99247	1116	DUF1_YEAST	DUB-associated factor 1	0	0	0	0	2	2	0	0	0
P13186	1147	KIN2_YEAST	Serine/threonine-protein kinase KIN2	0	0	0	0	2	1	0	0	0
P13185	1064	KIN1_YEAST	Serine/threonine protein kinase KIN1	0	0	0	0	2	0	0	0	0
P21524	888	RIR1_YEAST	Ribonucleoside-diphosphate reductase large chain 1	0	0	0	1	2	0	0	0	0
P25618	953	CWH43_YEAST	Protein CWH43	0	0	0	2	1	0	0	0	0
P33309	386	DOM34_YEAST	Protein DOM34	0	0	0	0	3	0	0	0	0
P36121	282	RPC5_YEAST	DNA-directed RNA polymerase III subunit RPC5	0	0	0	0	3	0	0	0	0
P38129	798	TAF5_YEAST	Transcription initiation factor TFIID subunit 5	0	0	0	0	1	2	0	0	0
Q06485	197	ATG33_YEAST	Autophagy-related protein 33	0	0	0	0	2	1	0	0	0
Q12386	881	ARP8_YEAST	Actin-like protein ARP8	0	0	0	1	2	0	0	0	0
Q99312	450	ISN1_YEAST	IMP-specific 5'-nucleotidase 1	0	0	0	0	0	0	3	0	0
P05318	106	RLA1_YEAST	60S acidic ribosomal protein P1-alpha	0	1	4	3	2	1	0	0	0
P06174	275	HEM4_YEAST	Uroporphyrinogen-III synthase	1	2	2	2	2	2	0	0	0
P35180	183	TOM20_YEAST	Mitochondrial import receptor subunit TOM20	0	1	1	3	3	3	0	0	0
P35189	244	TAF14_YEAST	Transcription initiation factor TFIID subunit 14	1	2	2	2	2	2	0	0	0
P33421	198	SDH3_YEAST	Succinate dehydrogenase [ubiquinone] cytochrome b subunit, mitochondrial	0	0	1	3	3	3	0	0	0
P40046	129	VTC1_YEAST	Vacuolar transporter chaperone 1	1	2	1	2	2	2	0	0	0
P47017	172	LSM1_YEAST	Sm-like protein LSm1	0	2	2	2	3	1	0	0	0
P0CX33	63	RS30A_YEAST	40S ribosomal protein S30-A	0	0	0	3	3	3	0	0	0
P32803	203	EMP24_YEAST	Endosomal protein P24B	0	2	2	3	2	0	0	0	0
P32860	256	NFU1_YEAST	NifU-like protein, mitochondrial	2	1	1	0	0	0	2	1	2
P39990	126	SNU13_YEAST	13 kDa ribonucleoprotein-associated protein	1	2	2	1	1	0	0	1	1
P61830	136	H3_YEAST	Histone H3	1	1	2	1	2	1	0	1	0
Q03629	201	YMH9_YEAST	Uncharacterized protein YML079W	0	1	1	0	0	0	2	1	4
P02400	110	RLA4_YEAST	60S acidic ribosomal protein P2-beta	0	0	2	3	2	1	0	0	0
P47122	385	GPN1_YEAST	GPN-loop GTPase 1	1	1	1	2	2	1	0	0	0
Q08732	759	HRK1_YEAST	Serine/threonine-protein kinase HRK1	0	0	0	3	3	2	0	0	0
Q12306	101	SMT3_YEAST	Ubiquitin-like protein SMT3	1	2	2	0	0	0	1	0	2
P0CX08	502	DSF1_YEAST	Mannitol dehydrogenase DSF1	0	1	1	0	0	0	2	1	2
P03871	373	REP1_YEAST	Partitioning protein REP1	0	1	0	2	2	2	0	0	0
P11986	533	INO1_YEAST	Inositol-3-phosphate synthase	1	1	2	0	0	0	1	1	1
P20436	146	RPAB3_YEAST	DNA-directed RNA polymerases I, II, and III subunit RPABC3	0	0	2	2	0	0	2	0	1
P28319	239	CWP1_YEAST	Cell wall protein CWP1	0	1	1	0	0	0	1	2	2
P36151	352	YK50_YEAST	Uncharacterized protein YKR070W	1	1	1	0	1	0	2	0	1
P38771	230	RRF1_YEAST	Ribosome-recycling factor, mitochondrial	0	0	1	3	3	0	0	0	0
P40159	199	YNU8_YEAST	Uncharacterized protein YNL208W	0	0	1	3	2	1	0	0	0
P46956	311	PHO86_YEAST	Inorganic phosphate transporter PHO86	0	0	0	3	3	1	0	0	0
P49334	152	TOM22_YEAST	Mitochondrial import receptor subunit TOM22	0	1	0	2	2	2	0	0	0
Q02776	476	TIM50_YEAST	Mitochondrial import inner membrane translocase subunit TIM50	0	0	0	2	4	1	0	0	0
Q03262	622	PGM3_YEAST	Phosphoribomutase	1	2	1	0	0	1	1	0	1
Q08421	412	ETT1_YEAST	Enhancer of translation termination 1	0	0	1	2	3	1	0	0	0
Q12283	360	FABD_YEAST	Malonyl CoA-acyl carrier protein transacylase, mitochondrial	1	0	2	2	2	0	0	0	0
Q99258	208	RIB3_YEAST	3,4-dihydroxy-2-butanone 4-phosphate synthase	1	2	1	0	0	0	1	1	1
P32831-2	671	NGR1_YEAST	Isoform 2 of Negative growth regulatory protein NGR1	0	0	0	1	3	2	0	0	0
P00401	534	COX1_YEAST	Cytochrome c oxidase subunit 1	0	0	0	2	2	2	0	0	0
P00410	251	COX2_YEAST	Cytochrome c oxidase subunit 2	0	0	0	2	2	2	0	0	0
P10614	530	CP51_YEAST	Lanosterol 14-alpha demethylase	0	0	0	2	2	2	0	0	0
P21373	530	UTR1_YEAST	NAD(+) kinase	0	0	0	1	2	3	0	0	0
P38166	215	SFT2_YEAST	Protein transport protein SFT2	1	0	0	1	2	2	0	0	0
P38694	644	MSC7_YEAST	Putative aldehyde dehydrogenase-like protein YHR039C	0	0	0	2	2	2	0	0	0
P38732	585	EFM1_YEAST	Protein-lysine N-methyltransferase EFM1	0	0	1	1	2	2	0	0	0
P38736	223	GOSR1_YEAST	Golgi SNAP receptor complex member 1	0	1	1	1	2	1	0	0	0
P38885	310	AIM46_YEAST	Altered inheritance of mitochondria protein 46, mitochondrial	0	0	0	2	2	2	0	0	0
P38903	757	2A5D_YEAST	Serine/threonine-protein phosphatase 2A 56 kDa regulatory subunit delta isoform	0	1	1	1	2	1	0	0	0
P39107	395	MNN9_YEAST	Mannan polymerase complexes subunit MNN9	0	1	1	2	1	1	0	0	0
P43558	301	OTU1_YEAST	Ubiquitin thioesterase OTU1	0	0	0	2	3	1	0	0	0
P53275	312	YG37_YEAST	Uncharacterized protein YGR127W	0	1	1	0	0	0	2	0	2
P53834	153	HCH1_YEAST	Hsp90 co-chaperone HCH1	1	1	1	0	0	0	0	1	2
P54003	302	SUR7_YEAST	Protein SUR7	0	0	0	2	2	2	0	0	0
P54007	376	YL460_YEAST	Uncharacterized protein YLR460C	1	2	2	0	0	0	0	0	1
Q02933	434	RNY1_YEAST	Ribonuclease T2-like	0	2	1	1	1	1	0	0	0
Q03768	265	GIR2_YEAST	Protein GIR2	0	1	1	2	1	1	0	0	0
Q05948	407	YL225_YEAST	Uncharacterized SVF1-like protein YLR225C	0	0	0	2	2	2	0	0	0
Q06406	86	LSM6_YEAST	U6 snRNA-associated Sm-like protein LSm6	0	1	1	1	2	1	0	0	0
Q07716	390	AIM6_YEAST	Altered inheritance of mitochondria protein 6	0	1	1	1	1	2	0	0	0
Q08962	181	NIP7_YEAST	60S ribosome subunit biogenesis protein NIP7	0	0	0	3	2	1	0	0	0
Q12513	150	TMA17_YEAST	Translation machinery-associated protein 17	1	1	1	0	0	0	1	0	2
Q96VH4	193	HBN1_YEAST	Putative nitroreductase HBN1	1	1	1	0	0	0	0	1	2
Q99385	411	VCX1_YEAST	Vacuolar calcium ion transporter	0	0	0	2	2	2	0	0	0
P19211	157	IF5A2_YEAST	Eukaryotic translation initiation factor 5A-2	0	1	1	2	0	0	0	0	1
P20107	442	ZRC1_YEAST	Zinc/cadmium resistance protein	1	0	1	0	2	1	0	0	0
P25045	558	LCB1_YEAST	Serine palmitoyltransferase 1	0	0	0	3	1	1	0	0	0
P25332	333	RBSK_YEAST	Ribokinase	0	2	1	0	0	0	0	1	1
P25359	394	RRP43_YEAST	Exosome complex component RRP43	0	0	0	1	1	3	0	0	0
P28000	142	RPAC2_YEAST	DNA-directed RNA polymerases I and III subunit RPAC2	0	1	0	2	1	1	0	0	0
P29478	273	SEC65_YEAST	Signal recognition particle subunit SEC65	0	0	0	1	2	2	0	0	0
P32897	222	TIM23_YEAST	Mitochondrial import inner membrane translocase subunit TIM23	0	0	0	2	2	1	0	0	0
P32902	394	RT04_YEAST	37S ribosomal protein MRP4, mitochondrial	0	0	0	2	2	1	0	0	0
P32907	282	ATO2_YEAST	Ammonia transport outward protein 2	0	0	0	2	1	2	0	0	0
P36523	253	RM15_YEAST	54S ribosomal protein L15, mitochondrial	0	0	0	2	2	1	0	0	0
P38120	278	RT09_YEAST	37S ribosomal protein S9, mitochondrial	0	1	0	1	1	2	0	0	0
P38132	845	MCM7_YEAST	DNA replication licensing factor MCM7	0	0	0	1	2	2	0	0	0
P38182	117	ATG8_YEAST	Autophagy-related protein 8	0	0	0	2	2	1	0	0	0
P38352	637	SAF1_YEAST	SCF-associated factor 1	0	0	0	2	2	1	0	0	0
P38841	114	YHT8_YEAST	Uncharacterized protein YHR138C	0	1	2	0	0	0	1	0	1
P38929	1173	ATC2_YEAST	Calcium-transporting ATPase 2	0	0	0	0	3	2	0	0	0
P39929	240	SNF7_YEAST	Vacuolar-sorting protein SNF7	0	1	0	0	2	2	0	0	0
P40070	187	LSM4_YEAST	U6 snRNA-associated Sm-like protein LSm4	0	0	0	2	1	2	0	0	0
P40564	432	DJP1_YEAST	DnaJ-like protein 1	0	1	0	2	1	1	0	0	0
P45978	349	SCD6_YEAST	Protein SCD6	0	0	0	2	1	2	0	0	0
P47008	294	SFH5_YEAST	Phosphatidylinositol transfer protein SFH5	0	1	2	0	1	0	0	0	1
P53155	381	YGI2_YEAST	Uncharacterized protein YGL082W	0	0	1	1	2	0	0	0	1
P53204	395	NMA2_YEAST	Nicotinamide/nicotinic acid mononucleotide adenylyltransferase 2	0	0	0	1	2	2	0	0	0
Q06178	401	NMA1_YEAST	Nicotinamide/nicotinic acid mononucleotide adenylyltransferase 1	0	0	0	1	1	2	0	0	0
P53265	400	YG2W_YEAST	Uncharacterized protein YGR111W	0	0	1	0	0	0	1	0	3
Q01159	459	MCE1_YEAST	mRNA-capping enzyme subunit alpha	0	0	1	1	2	1	0	0	0
Q02785	1511	PDR12_YEAST	ATP-dependent permease PDR12	0	0	0	2	2	1	0	0	0
Q04493	163	PFD5_YEAST	Prefoldin subunit 5	0	1	2	1	1	0	0	0	0
Q04599	285	RM01_YEAST	54S ribosomal protein L1, mitochondrial	0	0	1	1	2	1	0	0	0
Q05359	219	ERP1_YEAST	Protein ERP1	0	0	0	2	2	1	0	0	0
Q06631	534	BFR2_YEAST	Protein BFR2	0	0	0	0	3	2	0	0	0
Q06709	432	REH1_YEAST	Cytoplasmic 60S subunit biogenesis factor REH1	0	0	0	2	2	1	0	0	0
Q08229	501	NBA1_YEAST	Protein NBA1	0	0	0	2	2	1	0	0	0
Q08689	176	NAT5_YEAST	N-alpha-acetyltransferase NAT5	0	0	0	2	1	2	0	0	0
Q99394	268	TRS33_YEAST	Trafficking protein particle complex subunit 33	0	0	0	2	2	1	0	0	0
P15179	658	SYDM_YEAST	Aspartate--tRNA ligase, mitochondrial	0	0	0	1	2	1	0	0	0
P20485	582	KICH_YEAST	Choline kinase	0	0	0	1	2	1	0	0	0
P20676	1076	NUP1_YEAST	Nucleoporin NUP1	0	0	0	1	2	1	0	0	0
P25515	160	VATL1_YEAST	V-type proton ATPase subunit c	0	0	0	2	1	1	0	0	0
P30771	971	NAM7_YEAST	ATP-dependent helicase NAM7	0	0	0	1	1	2	0	0	0
P32528	1835	DUR1_YEAST	Urea amidolyase	0	2	0	0	2	0	0	0	0
P32802	667	TMN1_YEAST	Transmembrane 9 superfamily member 1	0	0	0	1	2	1	0	0	0
P34222	208	PTH2_YEAST	Peptidyl-tRNA hydrolase 2	0	0	0	1	2	1	0	0	0
P36159	838	RNZ_YEAST	Ribonuclease Z	0	2	0	0	1	1	0	0	0
P38237	781	UBP14_YEAST	Ubiquitin carboxyl-terminal hydrolase 14	0	0	0	0	0	0	2	1	1
P38624	215	PSB1_YEAST	Proteasome subunit beta type-1	0	0	1	0	0	0	0	1	2
P38805	295	RPF1_YEAST	Ribosome production factor 1	0	0	0	2	2	0	0	0	0
P39705	539	NUP60_YEAST	Nucleoporin NUP60	0	0	0	2	1	1	0	0	0
P40007	231	NOP16_YEAST	Nucleolar protein 16	0	0	0	2	1	1	0	0	0
P40078	261	NSA2_YEAST	Ribosome biogenesis protein NSA2	0	0	0	1	2	1	0	0	0
P40485	686	SLM1_YEAST	Phosphatidylinositol 4,5-bisphosphate-binding protein SLM1	0	0	0	1	2	1	0	0	0
P41814	478	TRM6_YEAST	tRNA (adenine(58)-N(1))-methyltransferase non-catalytic subunit TRM6	0	0	0	1	2	1	0	0	0
P41896	400	T2FB_YEAST	Transcription initiation factor IIF subunit beta	0	0	0	0	2	2	0	0	0
P45818	564	ROK1_YEAST	ATP-dependent RNA helicase ROK1	0	0	0	2	2	0	0	0	0
P48234	707	NOL10_YEAST	Ribosome biogenesis protein ENP2	0	0	0	1	1	2	0	0	0
P53091	1017	MCM6_YEAST	DNA replication licensing factor MCM6	0	0	0	1	1	2	0	0	0
P53600	189	COPZ_YEAST	Coatomer subunit zeta	0	1	0	1	2	0	0	0	0
P53879	331	RHO5_YEAST	GTP-binding protein RHO5	0	0	0	2	2	0	0	0	0
P53929	270	YNK8_YEAST	Uncharacterized protein YNL108C	1	0	0	0	0	0	0	1	2
P54781	538	ERG5_YEAST	Cytochrome P450 61	0	0	0	0	2	2	0	0	0
Q02256	364	PVH1_YEAST	Tyrosine-protein phosphatase YVH1	0	0	0	2	1	1	0	0	0
Q02950	344	RT51_YEAST	37S ribosomal protein MRP51, mitochondrial	0	0	0	1	2	1	0	0	0
Q03124	581	RSC9_YEAST	Chromatin structure-remodeling complex subunit RSC9	0	0	0	1	2	1	0	0	0
Q03529	384	SCS7_YEAST	Ceramide very long chain fatty acid hydroxylase SCS7	0	0	0	1	1	2	0	0	0
Q03835	250	GLRX3_YEAST	Monothiol glutaredoxin-3	0	0	0	0	0	0	1	0	3
P32642	244	GLRX4_YEAST	Monothiol glutaredoxin-4	0	0	0	0	0	0	1	0	2
Q04305	513	UTP15_YEAST	U3 small nucleolar RNA-associated protein 15	0	0	0	1	2	1	0	0	0
Q05779	260	COQ9_YEAST	Ubiquinone biosynthesis protein COQ9, mitochondrial	0	0	0	2	1	1	0	0	0
Q06107	315	YP114_YEAST	Uncharacterized TLC domain-containing protein YPR114W	0	0	0	2	1	1	0	0	0
Q06833	770	NVJ2_YEAST	Nucleus-vacuole junction protein 2	0	0	0	1	1	2	0	0	0
Q06892	414	POS5_YEAST	NADH kinase POS5, mitochondrial	0	0	0	2	1	1	0	0	0
Q07457	700	BRE1_YEAST	E3 ubiquitin-protein ligase BRE1	0	0	0	1	2	1	0	0	0
Q08951	932	AP3D_YEAST	AP-3 complex subunit delta	0	0	0	2	1	1	0	0	0
Q12743	341	DFM1_YEAST	DER1-like family member protein 1	0	0	0	1	1	2	0	0	0
P06197	220	PIS_YEAST	CDP-diacylglycerol--inositol 3-phosphatidyltransferase	0	0	0	1	2	0	0	0	0
P10962	306	MAK16_YEAST	Protein MAK16	0	0	0	1	2	0	0	0	0
P19658	623	EXO70_YEAST	Exocyst complex component EXO70	0	0	0	2	1	0	0	0	0
P22211	790	NPR1_YEAST	Nitrogen permease reactivator protein	0	0	0	0	1	2	0	0	0
P24279	971	MCM3_YEAST	DNA replication licensing factor MCM3	0	0	0	1	0	2	0	0	0
P27514	894	PHO91_YEAST	Low-affinity phosphate transporter PHO91	0	0	0	1	2	0	0	0	0
P29055	345	TF2B_YEAST	Transcription initiation factor IIB	0	0	0	2	0	1	0	0	0
P31109	117	SNC1_YEAST	Synaptobrevin homolog 1	0	0	0	2	1	0	0	0	0
P32843	850	YME2_YEAST	Mitochondrial escape protein 2	0	0	0	1	2	0	0	0	0
P32909	740	SMY2_YEAST	Protein SMY2	0	0	0	0	1	2	0	0	0
P34243	683	HCS1_YEAST:reversed	DNA polymerase alpha-associated DNA helicase A	0	0	0	0	3	0	0	0	0
P37838	685	NOP4_YEAST	Nucleolar protein 4	0	0	0	1	0	2	0	0	0
P38065	1025	AP2A_YEAST	AP-2 complex subunit alpha	0	0	0	0	2	1	0	0	0
P38251	354	RFC5_YEAST	Replication factor C subunit 5	0	0	0	1	2	0	0	0	0
P38811	3744	TRA1_YEAST	Transcription-associated protein 1	0	0	0	2	0	1	0	0	0
P39105	664	PLB1_YEAST	Lysophospholipase 1	0	0	0	0	1	2	0	0	0
P40341	825	YTA12_YEAST	Mitochondrial respiratory chain complexes assembly protein YTA12	0	0	0	1	2	0	0	0	0
P42838	414	LEM3_YEAST	Alkylphosphocholine resistance protein LEM3	0	0	0	0	1	2	0	0	0
P42847	217	RT18_YEAST	37S ribosomal protein S18, mitochondrial	0	0	0	0	2	1	0	0	0
P47173	342	YJ9J_YEAST	Uncharacterized protein YJR142W	0	0	1	0	0	0	0	0	2
P48439	350	OST3_YEAST	Dolichyl-diphosphooligosaccharide--protein glycosyltransferase subunit 3	0	0	0	1	2	0	0	0	0
P53075	577	SHE10_YEAST	Outer spore wall assembly protein SHE10	0	0	0	2	1	0	0	0	0
P53272	402	YG34_YEAST	Uncharacterized protein YGR122W	0	0	0	0	1	2	0	0	0
P53276	713	UTP8_YEAST	U3 small nucleolar RNA-associated protein 8	0	0	0	0	2	1	0	0	0
P53617	575	NRD1_YEAST	Protein NRD1	0	0	0	0	1	2	0	0	0
P53893	1110	RIA1_YEAST	Ribosome assembly protein 1	0	0	0	0	0	3	0	0	0
Q02204	264	RM13_YEAST	54S ribosomal protein L13, mitochondrial	0	0	0	1	2	0	0	0	0
Q03761	539	TAF12_YEAST	Transcription initiation factor TFIID subunit 12	0	0	0	1	2	0	0	0	0
Q08961	583	RKM1_YEAST	Ribosomal lysine N-methyltransferase 1	0	0	0	0	1	2	0	0	0
O13547	238	CCW14_YEAST	Covalently-linked cell wall protein 14	0	0	0	0	0	0	0	0	2
P08678	2026	CYAA_YEAST	Adenylate cyclase	0	0	0	2	0	0	0	0	0
P14680	807	YAK1_YEAST	Dual specificity protein kinase YAK1	0	0	0	0	0	2	0	0	0
P25371	1049	ADP1_YEAST	Probable ATP-dependent permease	0	0	0	0	0	2	0	0	0
P28321	313	MGLL_YEAST	Monoglyceride lipase	0	0	0	0	0	2	0	0	0
P32461	534	DPH2_YEAST	2-(3-amino-3-carboxypropyl)histidine synthase subunit 2	0	0	0	0	2	0	0	0	0
P32569	687	MED17_YEAST	Mediator of RNA polymerase II transcription subunit 17	0	0	0	0	2	0	0	0	0
P32857	523	PTM1_YEAST	Membrane protein PTM1	0	0	0	0	2	0	0	0	0
P32864	603	RAEP_YEAST	Rab proteins geranylgeranyltransferase component A	0	0	0	0	2	0	0	0	0
P32904	214	RM06_YEAST	54S ribosomal protein L6, mitochondrial	0	0	0	0	2	0	0	0	0
P33753	639	TRM2_YEAST	tRNA (uracil(54)-C(5))-methyltransferase	0	0	0	0	2	0	0	0	0
P35725	167	YKG3_YEAST	Uncharacterized protein YKL063C	0	0	0	2	0	0	0	0	0
P38138	954	GLU2A_YEAST	Glucosidase 2 subunit alpha	0	0	0	2	0	0	0	0	0
P38153	483	AP3M_YEAST	AP-3 complex subunit mu	0	0	0	2	0	0	0	0	0
P39524	1355	ATC3_YEAST	Probable phospholipid-transporting ATPase DRS2	0	0	0	2	0	0	0	0	0
P40056	285	GET2_YEAST	Golgi to ER traffic protein 2	0	0	0	2	0	0	0	0	0
P40157	782	VID27_YEAST	Vacuolar import and degradation protein 27	0	0	0	0	0	2	0	0	0
P53292	345	RT35_YEAST	37S ribosomal protein S35, mitochondrial	0	0	0	0	2	0	0	0	0
P53331	553	REXO1_YEAST	RNA exonuclease 1	0	0	0	0	0	2	0	0	0
Q06168	426	SFH1_YEAST	Chromatin structure-remodeling complex subunit SFH1	0	0	0	0	2	0	0	0	0
Q07896	663	NOC3_YEAST	Nucleolar complex-associated protein 3	0	0	0	0	2	0	0	0	0
Q08685	445	CLP1_YEAST	mRNA cleavage and polyadenylation factor CLP1	0	0	0	0	2	0	0	0	0
Q12523	523	YP247_YEAST	WD repeat-containing protein YPL247C	0	0	0	0	0	2	0	0	0
Q99190	310	TECR_YEAST	Very-long-chain enoyl-CoA reductase	0	0	0	0	0	2	0	0	0
Q99287	776	SEY1_YEAST	Protein SEY1	0	0	0	0	2	0	0	0	0
